# Supplementary material for: Prickly Ash Seeds Improve the Ruminal Epithelial Development and Growth Performance of Hu Sheep by Modulating the Rumen Microbiota and Metabolome
Source: Microorganisms. 2024 Nov 6;12(11):2242. doi: 10.3390/microorganisms12112242 (PMC11596069; doi:10.3390/microorganisms12112242)
Supplement: Supplementary file 1 [file microorganisms-12-02242-s001.zip › Supplementary Table.xlsx]

## Sheet: Table S1
Table S1 Content of conventional nutrients in Prickly ash seed (dry matter basis)
Iterm	Content (%)
Crude fat	22.5
Crude protein	15.6
Neutral detergent fiber, NDF	40.23
Acid Detergent Fiber, ADF	26.35
Ca	0.26
P	0.47
Dry matter	90.6

## Sheet: Table S2
Table S2. Composition and nutrient levels of basal diets (DM Basis)
Iterm	Diet a
	CK	LPS	HPS
Ingredient, % of DM
Corn	29.2	29.2	29.2
Soybean Meal	13.4	13.4	13.4
Wheat bran	15.5	15.5	15.5
Rapeseed Meal	4.4	4.4	4.4
Whole corn silage	5.7	4.2	2.7
Alfalfa hay	14.6	13.1	11.6
Wheat straw hood	11.6	11.6	11.6
Prickly ash seeds	0	3	6
Sodium bicarbonate	1.2	1.2	1.2
Limestone	1.2	1.2	1.2
Calcium hydrogen phosphate	0.8	0.8	0.8
Salt (sodium chloride)	1.2	1.2	1.2
Mineral-vitamin premix b	1.2	1.2	1.2
Nutrient levels, % of DM c
Metabolizable energy, Mcal/kg DM	9.69	9.69	9.7
CP	15.6	15.71	15.81
EE	2.38	2.97	3.56
NDF	27.69	27.61	27.52
ADF	15.53	15.47	15.42
Ca	1.07	1.05	1.03
P	0.57	0.58	0.59
a CK, basal diet; LPS, 3% Prickly ash seeds were used to replace the same amount of roughage; HPS, 6% Prickly ash seeds were used to replace the same amount of roughage.
b The Mineral-vitamin premix provided the following per kilogram of diets: Fe 750 mg, Cu 140 mg, Zn 800 mg, Se 2.5 mg, I 2.5 mg, Co 3 mg, Mn 400 mg, vitamin A 30000 IU, vitamin D 15000 IU, vitamin E 200 IU.
c CP = crude protein; EE = ether extract; NDF = neutral detergent fiber; ADF = acid detergent fiber; Ca = calcium; P = phosphorus.

## Sheet: Table S3
Table S3. Summary of sequence data generated from rumen samples of sheep
#Sample	Group	RawData	CleanData	Effective(%)	Contigs	N50(bp)
A22131125b_a	CK1	6349.4	6339.74	99.848	342255	1128
A22131126b_a	CK2	6926.14	6918.89	99.895	352926	1189
A22131127b_a	CK3	6148.31	6141.1	99.883	308463	1258
H22131125b_b	CK4	6395.52	6384.94	99.835	345461	1062
H22131125b_ba	CK5	6881.25	6871.79	99.863	386555	1138
H22131126b_ba	CK6	6783.57	6775.78	99.885	372735	1148
A22131132b_a	LPS1	6899.7	6876.26	99.66	376382	1204
A22131133b_a	LPS2	6862.11	6850.93	99.837	364289	1205
A22131134b_a	LPS3	6964.2	6952.46	99.831	425776	1170
H22131132b_b	LPS4	6932.54	6923	99.863	383695	1129
H22131132b_ba	LPS5	6543.01	6529.99	99.801	403602	1065
H22131133b_ba	LPS6	6746.49	6735.43	99.836	374336	1113
Total		80432.2	80300.3	99.8364	4436475	13809
Mean		6702.69	6691.69		369706	1150.75

## Sheet: Table S4 
Table S4. Comparison of bacterial phylum, genus, and species
Taxa	mean(CK)	standard error(CK)	variance(CK)	mean(LPS)	standard error(LPS)	variance(LPS)	Pvalue	Qvalue	Taxonomy
phylum
k__Bacteria;p__Firmicutes	0.350035	0.000892903	0.0121991	0.378009	0.00154286	0.0160357	0.19318	0.324358	k__Bacteria;p__Firmicutes
k__Bacteria;p__Bacteroidota	0.298595	0.000676631	0.0106194	0.241253	0.00126971	0.0145471	0.00738251	0.0422187	k__Bacteria;p__Bacteroidota
k__Bacteria;p__Actinobacteria	0.0138562	1.83726e-06	0.000553362	0.0121574	3.95245e-06	0.000811629	0.104858	0.218057	k__Bacteria;p__Actinobacteria
k__Bacteria;p__Proteobacteria	0.0118606	1.06341e-07	0.000133129	0.0134081	3.79491e-07	0.000251493	0.000224044	0.00881818	k__Bacteria;p__Proteobacteria
k__Bacteria;p__Spirochaetes	0.011323	2.20051e-07	0.000191508	0.0213678	3.81223e-05	0.00252066	0.00201093	0.0204444	k__Bacteria;p__Spirochaetes
genus
f__Prevotellaceae;g__Prevotella	0.138877	0.000151976	0.00503283	0.0975876	0.000521839	0.00932594	0.00165104	0.0393791	k__Bacteria;p__Bacteroidota;c__Bacteroidia;o__Bacteroidales;f__Prevotellaceae;g__Prevotella
f__Treponemataceae;g__Treponema	0.0101926	1.60292e-07	0.000163448	0.0196063	3.67219e-05	0.00247393	0.00192937	0.0430521	k__Bacteria;p__Spirochaetes;c__Spirochaetia;o__Spirochaetales;f__Treponemataceae;g__Treponema
f__Streptococcaceae;g__Streptococcus	0.00209865	8.08127e-07	0.000366998	0.000727282	9.15254e-09	3.90567e-05	0.00223384	0.0467948	k__Bacteria;p__Firmicutes;c__Bacilli;o__Lactobacillales;f__Streptococcaceae;g__Streptococcus
f__Pseudomonadaceae;g__Pseudomonas	0.00149848	9.50874e-10	1.25888e-05	0.00161193	4.52095e-09	2.74498e-05	0.00208416	0.0450619	k__Bacteria;p__Proteobacteria;c__Gammaproteobacteria;o__Pseudomonadales;f__Pseudomonadaceae;g__Pseudomonas
f__Atopobiaceae;g__Olsenella	0.00118921	6.35708e-08	0.000102933	0.000642623	2.8131e-08	6.84727e-05	0.000693417	0.0254083	k__Bacteria;p__Actinobacteria;c__Coriobacteriia;o__Coriobacteriales;f__Atopobiaceae;g__Olsenella
f__Barnesiellaceae;g__Barnesiella	0.00116873	3.6909e-08	7.84315e-05	0.000685172	2.42316e-08	6.355e-05	0.000406673	0.0199384	k__Bacteria;p__Bacteroidota;c__Bacteroidia;o__Bacteroidales;f__Barnesiellaceae;g__Barnesiella
f__Lachnospiraceae;g__Porcincola	0.00110536	2.59056e-08	6.57084e-05	0.000750675	2.69506e-08	6.70206e-05	0.002	0.0440633	k__Bacteria;p__Firmicutes;c__Clostridia;o__Eubacteriales;f__Lachnospiraceae;g__Porcincola
f__Prevotellaceae;g__Alloprevotella	0.000736962	2.18294e-08	6.03177e-05	0.000446756	1.19906e-08	4.47038e-05	0.00174181	0.040728	k__Bacteria;p__Bacteroidota;c__Bacteroidia;o__Bacteroidales;f__Prevotellaceae;g__Alloprevotella
f__Oscillospiraceae;g__Sporobacter	0.000597891	1.46718e-09	1.56375e-05	0.000992942	2.04557e-08	5.8389e-05	4.95942e-05	0.0107091	k__Bacteria;p__Firmicutes;c__Clostridia;o__Eubacteriales;f__Oscillospiraceae;g__Sporobacter
f__Desulfobacteraceae;g__Desulfosarcina	0.000432679	6.35094e-10	1.02883e-05	0.000515639	5.97201e-10	9.97665e-06	0.000115419	0.0129605	k__Bacteria;p__Proteobacteria;c__Deltaproteobacteria;o__Desulfobacterales;f__Desulfobacteraceae;g__Desulfosarcina
species
g__Prevotella;s__Prevotella_sp_ne3005	0.0113696	4.68548e-07	0.000279448	0.00887654	8.06946e-07	0.00036673	0.000173797	0.0168391	k__Bacteria;p__Bacteroidota;c__Bacteroidia;o__Bacteroidales;f__Prevotellaceae;g__Prevotella;s__Prevotella_sp_ne3005
g__unclassified_Eubacteriales_genus;s__Clostridiales_bacterium_FE2011	0.00282912	8.3803e-08	0.000118183	0.0047187	9.27165e-07	0.0003931	0.000503644	0.0273642	k__Bacteria;p__Firmicutes;c__Clostridia;o__Eubacteriales;f__unclassified_Eubacteriales_family;g__unclassified_Eubacteriales_genus;s__Clostridiales_bacterium_FE2011
g__unclassified_Bacteroidales_genus;s__Bacteroidales_bacterium_WCE2008	0.00282912	8.3803e-08	0.000118183	0.0047187	9.27165e-07	0.0003931	0.000503644	0.0273642	k__Bacteria;p__Firmicutes;c__Clostridia;o__Eubacteriales;f__unclassified_Eubacteriales_family;g__unclassified_Eubacteriales_genus;s__Clostridiales_bacterium_FE2011
g__unclassified_Oscillospiraceae_genus;s__Oscillospiraceae_bacterium	0.00172908	1.31966e-09	1.48305e-05	0.00314083	2.29627e-07	0.00019563	3.15438e-05	0.0101353	k__Bacteria;p__Firmicutes;c__Clostridia;o__Eubacteriales;f__Oscillospiraceae;g__unclassified_Oscillospiraceae_genus;s__Oscillospiraceae_bacterium
g__Prevotella;s__Prevotella_copri	0.00340579	6.08961e-08	0.000100744	0.00244285	3.00033e-07	0.000223619	0.0014509	0.0451614	k__Bacteria;p__Bacteroidota;c__Bacteroidia;o__Bacteroidales;f__Prevotellaceae;g__Prevotella;s__Prevotella_copri
g__Butyrivibrio;s__Butyrivibrio_fibrisolvens	0.00184464	1.77744e-07	0.000172116	0.00115047	2.36887e-09	1.98699e-05	0.00127839	0.0429463	k__Bacteria;p__Firmicutes;c__Clostridia;o__Eubacteriales;f__Lachnospiraceae;g__Butyrivibrio;s__Butyrivibrio_fibrisolvens
g__Prevotella;s__Prevotella_sp_E2_28	0.00240659	1.0161e-07	0.000130134	0.00158493	1.51973e-07	0.00015915	0.00129786	0.0433757	k__Bacteria;p__Bacteroidota;c__Bacteroidia;o__Bacteroidales;f__Prevotellaceae;g__Prevotella;s__Prevotella_sp_E2_28
g__unclassified_Lachnospiraceae_genus;s__Lachnospiraceae_bacterium_YSD2013	0.00124303	1.19596e-08	4.4646e-05	0.00194504	2.49052e-08	6.44273e-05	8.56745e-06	0.00613198	k__Bacteria;p__Firmicutes;c__Clostridia;o__Eubacteriales;f__Lachnospiraceae;g__unclassified_Lachnospiraceae_genus;s__Lachnospiraceae_bacterium_YSD2013
g__Prevotella;s__Prevotella_sp_E15_22	0.00262447	6.60425e-08	0.000104915	0.00139915	8.79424e-08	0.000121066	2.47566e-05	0.0101353	k__Bacteria;p__Bacteroidota;c__Bacteroidia;o__Bacteroidales;f__Prevotellaceae;g__Prevotella;s__Prevotella_sp_E15_22
g__unclassified_Eubacteriales_genus;s__Clostridiales_bacterium_FE2010	0.000592621	4.32544e-09	2.68497e-05	0.000957226	2.9284e-08	6.98618e-05	0.000342309	0.0229931	k__Bacteria;p__Firmicutes;c__Clostridia;o__Eubacteriales;f__unclassified_Eubacteriales_family;g__unclassified_Eubacteriales_genus;s__Clostridiales_bacterium_FE2010

## Sheet: Table S5 
Table S5. Comparison of archaea phylum, genus, and species
Taxa	mean(CK)	standard error(CK)	variance(CK)	mean(LPS)	standard error(LPS)	variance(PS)	Pvalue	Qvalue	Taxonomy
phylum
k__Archaea;p__Euryarchaeota	0.0128886	1.94324e-05	0.00179965	0.00872742	1.93528e-05	0.00179596	0.124257	0.252656	k__Archaea;p__Euryarchaeota
k__Archaea;p__Candidatus_Thermoplasmatota	6.40398e-05	8.41616e-11	3.74526e-06	6.69478e-05	9.02526e-13	3.87841e-07	0.463208	0.623287	k__Archaea;p__Candidatus_Thermoplasmatota
k__Archaea;p__Candidatus_Thorarchaeota	4.54468e-05	7.64337e-11	3.56917e-06	4.79982e-05	9.07115e-12	1.22958e-06	0.522689	0.668895	k__Archaea;p__Candidatus_Thorarchaeota
k__Archaea;p__Candidatus_Aenigmarchaeota	1.02956e-06	8.66724e-13	3.80071e-07	1.02774e-06	5.28504e-13	2.9679e-07	0.990896	0.996341	k__Archaea;p__Candidatus_Aenigmarchaeota
k__Archaea;p__Candidatus_Altiarchaeota	1.56785e-06	5.46278e-13	3.01739e-07	1.80882e-06	1.45545e-12	4.9252e-07	0.687109	0.795829	k__Archaea;p__Candidatus_Altiarchaeota
genus
f__Methanobacteriaceae;g__Methanobrevibacter	0.0118208	1.87671e-05	0.00176857	0.00775848	1.66906e-05	0.00166786	0.10633	0.309003	k__Archaea;p__Euryarchaeota;c__Methanobacteria;o__Methanobacteriales;f__Methanobacteriaceae;g__Methanobrevibacter
f__Methanobacteriaceae;g__Methanosphaera	0.000631693	2.23579e-08	6.10436e-05	0.000509991	5.80108e-08	9.83283e-05	0.306943	0.524781	k__Archaea;p__Euryarchaeota;c__Methanobacteria;o__Methanobacteriales;f__Methanobacteriaceae;g__Methanosphaera
f__Methanobacteriaceae;g__Methanobacterium	5.21462e-05	1.47511e-10	4.95834e-06	4.43629e-05	3.75752e-10	7.91362e-06	0.472001	0.683458	k__Archaea;p__Euryarchaeota;c__Methanobacteria;o__Methanobacteriales;f__Methanobacteriaceae;g__Methanobacterium
f__Halorubraceae;g__Halorubrum	3.71352e-05	1.81356e-11	1.73856e-06	4.11962e-05	8.89023e-11	3.84929e-06	0.412417	0.636421	k__Archaea;p__Euryarchaeota;c__Halobacteria;o__Haloferacales;f__Halorubraceae;g__Halorubrum
f__Haloferacaceae;g__Haloferax	3.1074e-05	3.93522e-11	2.561e-06	2.93077e-05	1.45316e-11	1.55626e-06	0.607011	0.79496	k__Archaea;p__Euryarchaeota;c__Halobacteria;o__Haloferacales;f__Haloferacaceae;g__Haloferax
f__Methanosarcinaceae;g__Methanosarcina	2.35323e-05	1.95436e-11	1.80479e-06	1.80055e-05	7.2954e-12	1.10268e-06	0.017006	0.127214	k__Archaea;p__Euryarchaeota;c__Methanomicrobia;o__Methanosarcinales;f__Methanosarcinaceae;g__Methanosarcina
f__Methanotrichaceae;g__Methanothrix	1.74236e-05	5.09235e-12	9.21263e-07	1.4802e-05	1.18765e-11	1.40692e-06	0.138922	0.354276	k__Archaea;p__Euryarchaeota;c__Methanomicrobia;o__Methanotrichales;f__Methanotrichaceae;g__Methanothrix
f__Methanosarcinaceae;g__Methanimicrococcus	6.30974e-07	1.47783e-13	1.56941e-07	3.24356e-06	1.8173e-12	5.50349e-07	0.000570484	0.0225766	k__Archaea;p__Euryarchaeota;c__Methanomicrobia;o__Methanosarcinales;f__Methanosarcinaceae;g__Methanimicrococcus
f__Methanospirillaceae;g__Methanospirillum	9.32346e-08	2.0863e-14	5.89674e-08	1.9482e-06	5.44634e-13	3.01285e-07	8.41599e-05	0.0123229	k__Archaea;p__Euryarchaeota;c__Methanomicrobia;o__Methanomicrobiales;f__Methanospirillaceae;g__Methanospirillum
f__Halorubraceae;g__Halonotius	1.57437e-06	3.84521e-13	2.53154e-07	4.41264e-07	1.0549e-13	1.32596e-07	0.00147791	0.0393791	k__Archaea;p__Euryarchaeota;c__Halobacteria;o__Haloferacales;f__Halorubraceae;g__Halonotius
species
g__Methanobrevibacter;s__Methanobrevibacter_millerae	0.00217222	7.41588e-07	0.000351565	0.00184747	1.91533e-06	0.000564997	0.683757	0.871809	k__Archaea;p__Euryarchaeota;c__Methanobacteria;o__Methanobacteriales;f__Methanobacteriaceae;g__Methanobrevibacter;s__Methanobrevibacter_millerae
g__Methanobrevibacter;s__Methanobrevibacter_thaueri	0.00375094	4.80862e-06	0.00089523	0.00127683	8.93798e-07	0.000385962	0.0175401	0.143257	k__Archaea;p__Euryarchaeota;c__Methanobacteria;o__Methanobacteriales;f__Methanobacteriaceae;g__Methanobrevibacter;s__Methanobrevibacter_thaueri
g__Methanobrevibacter;s__Methanobrevibacter_olleyae	0.00105959	6.86559e-08	0.00010697	0.00094327	1.81537e-07	0.000173943	0.636535	0.834316	k__Archaea;p__Euryarchaeota;c__Methanobacteria;o__Methanobacteriales;f__Methanobacteriaceae;g__Methanobrevibacter;s__Methanobrevibacter_olleyae
g__unclassified_Archaeoglobales_genus;s__Archaeoglobales_archaeon	4.6379e-06	8.4332e-13	3.74904e-07	7.25488e-06	6.9418e-13	3.40142e-07	0.000232879	0.0190227	k__Archaea;p__Euryarchaeota;c__Archaeoglobi;o__Archaeoglobales;f__unclassified_Archaeoglobales_family;g__unclassified_Archaeoglobales_genus;s__Archaeoglobales_archaeon
g__Halonotius;s__Halonotius_sp_J07HN6	6.30974e-07	1.47783e-13	1.56941e-07	3.24356e-06	1.8173e-12	5.50349e-07	0.00053758	0.0280392	k__Archaea;p__Euryarchaeota;c__Methanomicrobia;o__Methanosarcinales;f__Methanosarcinaceae;g__Methanimicrococcus;s__Methanimicrococcus_blatticola
g__Methanimicrococcus;s__Methanimicrococcus_blatticola	6.30974e-07	1.47783e-13	1.56941e-07	3.24356e-06	1.8173e-12	5.50349e-07	0.00053758	0.0280392	k__Archaea;p__Euryarchaeota;c__Methanomicrobia;o__Methanosarcinales;f__Methanosarcinaceae;g__Methanimicrococcus;s__Methanimicrococcus_blatticola
g__Methanococcus;s__Methanococcus_vannielii	4.67205e-07	3.69667e-14	7.84927e-08	6.07316e-08	9.42549e-15	3.96348e-08	0.000491071	0.0272909	k__Archaea;p__Euryarchaeota;c__Methanococci;o__Methanococcales;f__Methanococcaceae;g__Methanococcus;s__Methanococcus_vannielii
g__unclassified_Candidatus_Woesearchaeota_genus;s__Candidatus_Woesearchaeota_archaeon_CG_4_10_14_0_2_um_filter_33_13	1.78261e-07	1.90662e-13	1.78261e-07	1.65174e-06	3.87586e-13	2.54161e-07	0.000408901	0.02509	k__Archaea;p__Candidatus_Woesearchaeota;c__unclassified_Candidatus_Woesearchaeota_class;o__unclassified_Candidatus_Woesearchaeota_order;f__unclassified_Candidatus_Woesearchaeota_family;g__unclassified_Candidatus_Woesearchaeota_genus;s__Candidatus_Woesearchaeota_archaeon_CG_4_10_14_0_2_um_filter_33_13
g__Halorussus;s__Halorussus_sp_XZYJT10	8.39061e-08	1.6905e-14	5.30801e-08	4.91092e-07	4.57017e-14	8.72751e-08	0.00131911	0.0436361	k__Archaea;p__Euryarchaeota;c__Halobacteria;o__Halobacteriales;f__Halobacteriaceae;g__Halorussus;s__Halorussus_sp_XZYJT10
g__unclassified_Candidatus_Bathyarchaeota_genus;s__Candidatus_Bathyarchaeota_archaeon_ex4484_40	0	0	0	1.82842e-07	1.21912e-14	4.50762e-08	0.00117953	0.0414655	k__Archaea;p__Candidatus_Bathyarchaeota;c__unclassified_Candidatus_Bathyarchaeota_class;o__unclassified_Candidatus_Bathyarchaeota_order;f__unclassified_Candidatus_Bathyarchaeota_family;g__unclassified_Candidatus_Bathyarchaeota_genus;s__Candidatus_Bathyarchaeota_archaeon_ex4484_40

## Sheet: Table S6 
Table S6. Comparison of viruses phylum, genus, and species
Taxa	mean(CK)	standard error(CK)	variance(CK)	mean(LPS)	standard error(LPS)	variance(LPS)	Pvalue	Qvalue	Taxonomy
phylum
k__Viruses;p__Uroviricota	0.0106115	4.85316e-07	0.000284405	0.0101843	5.994e-07	0.000316069	0.337951	0.510738	k__Viruses;p__Uroviricota
k__Viruses;p__Phixviricota	7.17422e-05	6.22582e-10	1.01864e-05	0.000110793	3.229e-10	7.33598e-06	0.00863388	0.0451429	k__Viruses;p__Phixviricota
k__Viruses;p__Artverviricota	0	0	0	4.0813e-07	2.81082e-13	2.16442e-07	0.0794863	0.186487	k__Viruses;p__Artverviricota
k__Viruses;p__Cressdnaviricota	9.96278e-08	2.38449e-14	6.30409e-08	0	0	0	0.135907	0.2618	k__Viruses;p__Cressdnaviricota
k__Viruses;p__Hofneiviricota	2.46443e-05	2.51979e-11	2.04931e-06	2.65816e-05	1.54416e-11	1.60425e-06	0.479989	0.636507	k__Viruses;p__Hofneiviricota
genus
f__Suoliviridae;g__Buhlduvirus	6.75111e-05	4.01858e-09	2.58798e-05	2.19893e-05	4.07917e-10	8.24537e-06	0.10555	0.307442	k__Viruses;p__Uroviricota;c__Caudoviricetes;o__Crassvirales;f__Suoliviridae;g__Buhlduvirus
f__Intestiviridae;g__Hacihdavirus	1.70286e-05	1.97508e-10	5.73743e-06	8.06957e-06	4.43532e-12	8.59779e-07	0.144166	0.360481	k__Viruses;p__Uroviricota;c__Caudoviricetes;o__Crassvirales;f__Intestiviridae;g__Hacihdavirus
f__Suoliviridae;g__Burzaovirus	7.74293e-06	2.51507e-11	2.04738e-06	4.21734e-06	2.51133e-11	2.04586e-06	0.2449	0.477829	k__Viruses;p__Uroviricota;c__Caudoviricetes;o__Crassvirales;f__Suoliviridae;g__Burzaovirus
f__unclassified_Caudoviricetes_family;g__Tandoganvirus	6.3971e-06	5.85062e-12	9.87473e-07	4.94393e-06	8.64113e-12	1.20008e-06	0.423621	0.647617	k__Viruses;p__Uroviricota;c__Caudoviricetes;o__unclassified_Caudoviricetes_order;f__unclassified_Caudoviricetes_family;g__Tandoganvirus
f__Suoliviridae;g__Chuhaivirus	6.02521e-06	4.47815e-12	8.6392e-07	4.68279e-06	4.21947e-11	2.65188e-06	0.670754	0.845172	k__Viruses;p__Uroviricota;c__Caudoviricetes;o__Crassvirales;f__Suoliviridae;g__Chuhaivirus
f__Suoliviridae;g__Cacepaovirus	5.71836e-06	2.46459e-11	2.02673e-06	4.30908e-06	2.55124e-11	2.06205e-06	0.667304	0.842846	k__Viruses;p__Uroviricota;c__Caudoviricetes;o__Crassvirales;f__Suoliviridae;g__Cacepaovirus
f__Steigviridae;g__Kehishuvirus	5.1221e-06	2.42085e-11	2.00867e-06	5.44199e-06	1.82935e-11	1.74612e-06	0.915563	1	k__Viruses;p__Uroviricota;c__Caudoviricetes;o__Crassvirales;f__Steigviridae;g__Kehishuvirus
f__unclassified_Caudoviricetes_family;g__Bingvirus	2.07581e-06	1.83566e-12	5.53121e-07	4.05874e-07	2.12293e-14	5.94829e-08	0.00789119	0.0888972	k__Viruses;p__Uroviricota;c__Caudoviricetes;o__unclassified_Caudoviricetes_order;f__unclassified_Caudoviricetes_family;g__Bingvirus
f__unclassified_Caudoviricetes_family;g__Efquatrovirus	2.00001e-06	5.44849e-12	9.52933e-07	0	0	0	0.0480962	0.209888	k__Viruses;p__Uroviricota;c__Caudoviricetes;o__unclassified_Caudoviricetes_order;f__unclassified_Caudoviricetes_family;g__Efquatrovirus
f__unclassified_Caudoviricetes_family;g__Cequinquevirus	1.46416e-06	7.25011e-13	3.47614e-07	6.81064e-07	2.11897e-13	1.87926e-07	0.0613784	0.237811	k__Viruses;p__Uroviricota;c__Caudoviricetes;o__unclassified_Caudoviricetes_order;f__unclassified_Caudoviricetes_family;g__Cequinquevirus
species
g__unclassified_Crassvirales_genus;s__CrAss_like_virus_sp_ctYsL76	2.50494e-07	1.15987e-13	1.39037e-07	1.3836e-06	2.16786e-13	1.90081e-07	0.00037363	0.0243512	k__Viruses;p__Uroviricota;c__Caudoviricetes;o__Crassvirales;f__unclassified_Crassvirales_family;g__unclassified_Crassvirales_genus;s__CrAss_like_virus_sp_ctYsL76
g__unclassified_Myoviridae_genus;s__Myoviridae_sp_ctCL221	4.55669e-07	8.25324e-14	1.17283e-07	0	0	0	0.00154782	0.0467493	k__Viruses;p__Uroviricota;c__Caudoviricetes;o__unclassified_Caudoviricetes_order;f__Myoviridae;g__unclassified_Myoviridae_genus;s__Myoviridae_sp_ctCL221
g__unclassified_Myoviridae_genus;s__Myoviridae_sp_ctr9D2	0	0	0	5.83435e-07	1.00345e-13	1.29322e-07	0.00057758	0.0290297	k__Viruses;p__Uroviricota;c__Caudoviricetes;o__unclassified_Caudoviricetes_order;f__Myoviridae;g__unclassified_Myoviridae_genus;s__Myoviridae_sp_ctr9D2
g__unclassified_Myoviridae_genus;s__Myoviridae_sp_ctxbQ4	1.97208e-07	5.85386e-14	9.87747e-08	1.5258e-06	4.80807e-14	8.95179e-08	4.56189e-06	0.00535904	k__Viruses;p__Uroviricota;c__Caudoviricetes;o__unclassified_Caudoviricetes_order;f__Myoviridae;g__unclassified_Myoviridae_genus;s__Myoviridae_sp_ctxbQ4
g__unclassified_Podoviridae_genus;s__Podoviridae_sp_ctO1718	1.46206e-06	4.09708e-13	2.61313e-07	2.88458e-07	1.39095e-13	1.52258e-07	0.00156095	0.0469734	k__Viruses;p__Uroviricota;c__Caudoviricetes;o__unclassified_Caudoviricetes_order;f__Podoviridae;g__unclassified_Podoviridae_genus;s__Podoviridae_sp_ctO1718
g__unclassified_Siphoviridae_genus;s__Bacillus_phage_vB_BanS_Thrax4	0	0	0	1.2066e-06	5.80386e-13	3.11016e-07	0.00156323	0.0469734	k__Viruses;p__Uroviricota;c__Caudoviricetes;o__unclassified_Caudoviricetes_order;f__Siphoviridae;g__unclassified_Siphoviridae_genus;s__Bacillus_phage_vB_BanS_Thrax4
g__unclassified_Siphoviridae_genus;s__Siphoviridae_sp_ctF7F8	5.85009e-07	1.14455e-13	1.38115e-07	0	0	0	0.000892962	0.0355922	k__Viruses;p__Uroviricota;c__Caudoviricetes;o__unclassified_Caudoviricetes_order;f__Siphoviridae;g__unclassified_Siphoviridae_genus;s__Siphoviridae_sp_ctF7F8
g__unclassified_Siphoviridae_genus;s__Siphoviridae_sp_ctm8l1	1.23214e-06	1.6423e-13	1.65444e-07	1.31911e-07	2.84668e-14	6.88801e-08	7.81641e-05	0.0131066	k__Viruses;p__Uroviricota;c__Caudoviricetes;o__unclassified_Caudoviricetes_order;f__Siphoviridae;g__unclassified_Siphoviridae_genus;s__Siphoviridae_sp_ctm8l1
g__unclassified_Siphoviridae_genus;s__Siphoviridae_sp_ctqBH20	2.45513e-07	1.81585e-14	5.50128e-08	7.88983e-07	7.82125e-14	1.14173e-07	0.000826648	0.0339222	k__Viruses;p__Uroviricota;c__Caudoviricetes;o__unclassified_Caudoviricetes_order;f__Siphoviridae;g__unclassified_Siphoviridae_genus;s__Siphoviridae_sp_ctqBH20
g__Pamexvirus;s__Pamexvirus_PaMx28	0	0	0	5.67726e-07	1.05091e-13	1.32345e-07	0.000824256	0.0339222	k__Viruses;p__Uroviricota;c__Caudoviricetes;o__unclassified_Caudoviricetes_order;f__unclassified_Caudoviricetes_family;g__Pamexvirus;s__Pamexvirus_PaMx28

## Sheet: Table S7
Table S7. The KEGG pathways enrichment analyses of rumen flora in the CK and LPS group.
Pathway_ID	Pathway_Level1	Pathway_Level2	Pathway_Level3	mean(CK)	variance(group1)	standard error(group1)	mean(LPS)	variance(group2)	standard error(group2)	Pvalue	Qvalue	Identified_KO	Identified_ECs
map04214	Cellular Processes	Cell growth and death	Apoptosis - fly	2.16983e-05	1.95904e-11	1.80695e-06	3.03863e-05	2.14046e-11	1.88876e-06	0.00686005	0.0463799	K06030|K04448|K07827|K08738|K05770|K10586|K04371|K04412|K01527|K03386	ec:2.7.11.24|ec:1.11.1.24|ec:2.3.2.23|-
map04215	Cellular Processes	Cell growth and death	Apoptosis - multiple species	2.14009e-06	9.17326e-13	3.91009e-07	4.78018e-06	2.62823e-12	6.61845e-07	0.00571783	0.0401156	K08738|K10586	ec:2.3.2.23|-
map04115	Cellular Processes	Cell growth and death	p53 signaling pathway	2.81218e-06	1.59452e-12	5.15513e-07	6.37223e-06	3.16615e-12	7.26424e-07	0.00219639	0.0284856	K08738|K02206|K02087|K06641|K01110	ec:2.7.11.22|ec:3.1.3.48|-|ec:3.1.3.67|ec:2.7.11.1|ec:2.7.11.23|ec:3.1.3.16
map04012	Environmental Information Processing	Signal transduction	ErbB signaling pathway	7.29009e-06	3.565e-12	7.70822e-07	3.29833e-06	2.77553e-12	6.80139e-07	0.00257788	0.0284856	K04448|K07827|K03083|K00922|K04456|K04371|K04688|K04368	ec:2.7.11.24|ec:2.7.1.153|ec:2.7.11.26|ec:2.7.12.2|-|ec:2.7.11.1
map04013	Environmental Information Processing	Signal transduction	MAPK signaling pathway - fly	7.42091e-05	3.86639e-11	2.5385e-06	5.88461e-05	1.97213e-11	1.81297e-06	0.000462754	0.0154318	K16197|K06689|K07827|K04448|K04382|K04564|K05759|K04508|K20235|K04371|K04368	ec:2.7.11.24|ec:2.3.2.23|ec:2.7.12.2|ec:1.15.1.1|-|ec:3.1.3.16
map04072	Environmental Information Processing	Signal transduction	Phospholipase D signaling pathway	2.12524e-05	1.00248e-11	1.2926e-06	1.41443e-05	9.43086e-12	1.25372e-06	0.00239503	0.0284856	K13509|K07827|K00922|K00889|K07937|K01115|K07834|K04456|K04371|K04368|K00901	ec:2.7.11.24|ec:2.7.1.68|ec:2.3.1.51|ec:2.7.1.153|ec:2.7.12.2|ec:3.1.4.4|-|ec:2.7.1.107|ec:2.7.11.1
map04151	Environmental Information Processing	Signal transduction	PI3K-Akt signaling pathway	0.000278972	2.17243e-10	6.01724e-06	0.000314453	1.31617e-10	4.68361e-06	0.000702032	0.0185943	K08266|K07827|K02206|K03456|K06236|K16197|K00922|K09487|K04382|K01596|K11584|K02991|K04688|K13303|K07198|K19719|K11583|K03083|K03259|K04368|K07298|K01110|K06276|K04079|K09420|K06630|K04456|K04371	ec:4.1.1.32|ec:2.7.11.24|ec:2.7.11.22|ec:2.7.1.153|ec:2.7.11.11|ec:3.1.3.48|ec:2.7.11.26|ec:2.7.12.2|-|ec:3.1.3.67|ec:2.7.11.1|ec:3.1.3.16
map04668	Environmental Information Processing	Signal transduction	TNF signaling pathway	7.12948e-06	4.29616e-12	8.46184e-07	2.7106e-06	1.97209e-12	5.73308e-07	0.00123928	0.0210677	K04448|K00922|K04456|K04371|K04368	ec:2.7.11.24|ec:2.7.1.153|ec:2.7.12.2|-|ec:2.7.11.1
map04370	Environmental Information Processing	Signal transduction	VEGF signaling pathway	7.27141e-06	3.8566e-12	8.01727e-07	3.13192e-06	3.47009e-12	7.60492e-07	0.00329345	0.0308261	K06268|K07827|K00922|K04348|K04456|K04371|K04368	ec:2.7.11.24|ec:2.7.1.153|ec:2.7.12.2|-|ec:2.7.11.1|ec:3.1.3.16
map05200	Human Diseases	Cancer: overview	Pathways in cancer	0.000358412	2.88812e-10	6.93796e-06	0.00040143	1.25514e-10	4.57372e-06	0.000306998	0.0141679	K07827|K04345|K00355|K02206|K08737|K08736|K00922|K22182|K04448|K09487|K03094|K06229|K08735|K04688|K02183|K06067|K03083|K00799|K07834|K04368|K01110|K04482|K08734|K04079|K08738|K02599|K04456|K04371|K01115|K01679	ec:2.7.11.24|ec:2.7.11.22|ec:2.7.1.153|ec:1.8.1.9|ec:3.5.1.98|ec:2.7.11.11|ec:4.2.1.2|ec:2.7.11.26|ec:3.1.3.48|ec:2.7.12.2|ec:3.1.4.4|-|ec:1.6.5.2|ec:3.1.3.67|ec:2.5.1.18|ec:2.7.11.1|ec:3.1.3.16
map05221	Human Diseases	Cancer: specific types	Acute myeloid leukemia	7.1236e-06	4.35504e-12	8.51963e-07	2.90591e-06	2.65596e-12	6.65327e-07	0.00252144	0.0284856	K07827|K00922|K04456|K04371|K04688|K04368	ec:2.7.11.24|ec:2.7.1.153|ec:2.7.12.2|-|ec:2.7.11.1
map05219	Human Diseases	Cancer: specific types	Bladder cancer	7.26414e-06	4.2859e-12	8.45172e-07	3.14115e-06	1.89018e-12	5.61276e-07	0.00188036	0.027704	K04368|K07827|K00758|K04371	ec:2.7.12.2|ec:2.7.11.24|-|ec:2.4.2.4
map05220	Human Diseases	Cancer: specific types	Chronic myeloid leukemia	7.06844e-06	4.62155e-12	8.77644e-07	3.20205e-06	3.51758e-12	7.65679e-07	0.00689616	0.0463799	K07827|K00922|K04456|K04371|K04368|K06067	ec:2.7.11.24|ec:2.7.1.153|ec:3.5.1.98|ec:2.7.12.2|-|ec:2.7.11.1
map05223	Human Diseases	Cancer: specific types	Non-small cell lung cancer	7.6091e-06	3.89778e-12	8.05997e-07	3.81673e-06	4.17668e-12	8.34334e-07	0.00760045	0.0492943	K07827|K06276|K00922|K04456|K04371|K04368|K10396	ec:2.7.11.24|ec:2.7.1.153|ec:2.7.12.2|-|ec:2.7.11.1
map05212	Human Diseases	Cancer: specific types	Pancreatic cancer	8.69644e-06	6.20151e-12	1.01665e-06	4.1781e-06	3.21029e-12	7.3147e-07	0.00413544	0.0358405	K07827|K00922|K07834|K04456|K04371|K04688|K04368|K01115|K04482	ec:2.7.11.24|ec:2.7.1.153|ec:2.7.12.2|ec:3.1.4.4|-|ec:2.7.11.1
map05222	Human Diseases	Cancer: specific types	Small cell lung cancer	2.40591e-06	1.24998e-12	4.56431e-07	5.99014e-06	3.70814e-12	7.86144e-07	0.00239955	0.0284856	K00922|K08738|K02206|K04456|K01110	ec:2.7.1.153|ec:2.7.11.22|ec:3.1.3.48|-|ec:3.1.3.67|ec:2.7.11.1|ec:3.1.3.16
map05216	Human Diseases	Cancer: specific types	Thyroid cancer	6.96295e-06	5.03026e-12	9.15629e-07	2.78726e-06	2.25626e-12	6.13224e-07	0.00310835	0.0298672	K04368|K07827|K04371	ec:2.7.12.2|ec:2.7.11.24|-
map05418	Human Diseases	Cardiovascular disease	Fluid shear stress and atherosclerosis	0.000525683	9.19139e-11	3.91395e-06	0.000551931	1.23964e-10	4.5454e-06	0.00117381	0.020753	K01365|K04448|K00922|K09487|K00799|K04079|K02183|K00355|K03671|K04456|K07198|K01940	ec:2.7.1.153|ec:2.7.11.11|-|ec:1.6.5.2|ec:6.3.4.5|ec:2.5.1.18|ec:2.7.11.1|ec:3.4.22.15
map05417	Human Diseases	Cardiovascular disease	Lipid and atherosclerosis	0.000505102	2.03056e-10	5.81744e-06	0.00053523	2.91539e-10	6.97064e-06	0.00692551	0.0463799	K07827|K10950|K04077|K04448|K00922|K09487|K04348|K03237|K02183|K09489|K06268|K03083|K09490|K06276|K03283|K04079|K08738|K04564|K04456|K04371	ec:2.7.11.24|ec:3.6.4.10|ec:2.7.1.153|ec:2.7.11.26|ec:5.6.1.7|-|ec:1.15.1.1|ec:2.7.11.1|ec:3.1.3.16
map05416	Human Diseases	Cardiovascular disease	Viral myocarditis	2.14009e-06	9.17326e-13	3.91009e-07	4.74794e-06	2.40472e-12	6.33077e-07	0.00514447	0.0385737	K08738	-
map05132	Human Diseases	Infectious disease: bacterial	Salmonella infection	0.000609145	2.69193e-10	6.69818e-06	0.000640488	2.84044e-10	6.88045e-06	0.00769526	0.0492943	K20179|K10416|K07374|K23612|K18584|K17260|K15366|K00134|K07955|K10396|K07375|K00922|K04448|K09487|K07889|K03094|K05758|K16575|K13085|K10420|K07937|K10413|K10418|K07834|K07897|K02406|K12757|K02985|K04368|K10417|K05757|K04079|K10415|K08738|K05756|K03671|K05759|K04456|K04371|K05755	ec:2.7.11.24|ec:2.7.1.153|ec:2.7.12.2|ec:3.1.3.78|ec:1.2.1.12|-|ec:2.7.11.1
map05131	Human Diseases	Infectious disease: bacterial	Shigellosis	9.50867e-05	5.68292e-11	3.07759e-06	0.000114359	8.92211e-11	3.85619e-06	0.00250564	0.0284856	K23612|K00844|K18584|K02927|K17260|K06689|K00922|K04448|K03094|K05758|K08339|K04688|K13085|K03083|K07937|K12836|K02406|K04551|K12757|K08770|K05757|K03362|K02977|K10580|K08738|K05756|K05740|K11253|K05759|K04960|K04456|K04371|K05755	ec:2.7.11.24|ec:2.3.2.23|ec:2.7.1.153|ec:2.7.11.26|ec:3.1.3.78|-|ec:2.7.1.1|ec:2.7.11.1
map05152	Human Diseases	Infectious disease: bacterial	Tuberculosis	0.000665982	3.26877e-10	7.38102e-06	0.000718247	9.83032e-10	1.27999e-05	0.00474718	0.0380568	K02155|K06268|K04043|K07889|K08738|K02154|K07897|K04348|K02146|K04456|K02040|K04371|K06560|K03661|K14952|K01379|K02183|K04077	ec:2.7.11.24|ec:5.6.1.7|-|ec:3.4.23.5|ec:2.7.11.1|ec:3.1.3.16
map05017	Human Diseases	Neurodegenerative disease	Spinocerebellar ataxia	0.000135379	1.16681e-10	4.40985e-06	0.000110848	3.61966e-11	2.45617e-06	0.000523702	0.0154318	K03033|K11863|K02727|K08956|K02728|K03061|K00922|K03032|K03064|K02738|K03030|K02730|K17943|K02736|K17680|K03035|K02729|K03066|K02734|K03063|K02726|K03065|K03062|K03028|K11304|K02739|K03120|K02735|K08738|K02725|K08269|K02731|K04456|K03039|K14564|K03124|K04960|K02737|K09565|K23010	ec:2.3.1.48|ec:2.7.1.153|ec:3.4.25.1|ec:5.2.1.8|ec:5.6.2.3|-|ec:2.7.11.1
map00340	Metabolism	Amino acid metabolism	Histidine metabolism	0.00167476	9.89576e-10	1.28425e-05	0.0017514	1.27121e-09	1.45557e-05	0.00239052	0.0284856	K01468|K17363|K05602|K01693|K18912|K18649|K01089|K24017|K00817|K00013|K02501|K11755|K01590|K01458|K19787|K00765|K20247|K13990|K01745|K01479|K01496|K01523|K01814|K04486|K01712|K07008|K02500|K02502|K00603|K00128|K00274	ec:3.5.1.118|ec:4.3.1.4|ec:1.1.1.23|ec:1.2.1.3|ec:2.1.2.5|-|ec:4.2.1.49|ec:4.2.1.19|ec:3.5.4.19|ec:3.6.1.31|ec:1.4.3.4|ec:2.6.1.9|ec:3.1.3.93|ec:5.3.1.16|ec:5.3.1.24|ec:1.14.99.50|ec:3.5.3.8|ec:2.1.1.22|ec:3.5.1.68|ec:3.1.3.25|ec:4.4.1.36|ec:3.1.3.15|ec:6.3.3.2|ec:4.1.1.22|ec:3.5.2.7|ec:2.4.2.17|ec:1.3.99.33|ec:4.3.1.3|ec:4.3.2.10
map00300	Metabolism	Amino acid metabolism	Lysine biosynthesis	0.00278455	2.88984e-10	6.94003e-06	0.00272908	1.26754e-09	1.45347e-05	0.00560948	0.0399902	K00215|K01928|K00928|K10977|K05831|K01929|K03340|K05827|K00133|K05822|K16180|K14267|K01439|K00143|K15792|K16182|K00674|K00841|K01586|K16792|K00290|K01798|K00821|K16793|K05823|K10978|K05825|K10206|K01778|K00003|K16181|K01714|K12524	ec:2.7.2.4|ec:2.3.1.117|ec:6.3.2.43|ec:3.5.1.47|ec:2.3.1.89|ec:2.3.3.14|ec:5.1.1.1|-|ec:3.5.1.130|ec:4.3.3.7|ec:1.17.1.8|ec:1.1.1.3|ec:3.5.1.18|ec:6.3.2.59|ec:1.2.1.95|ec:2.6.1.11|ec:5.1.1.7|ec:1.5.1.7|ec:1.4.1.16|ec:2.6.1.17|ec:6.3.2.13|ec:2.6.1.83|ec:1.1.1.87|ec:3.5.1.132|ec:5.4.99.58|ec:1.2.1.11|ec:4.1.1.20|ec:4.2.1.114|ec:6.3.2.10
map00400	Metabolism	Amino acid metabolism	Phenylalanine, tyrosine and tryptophan biosynthesis	0.00297928	2.69283e-09	2.1185e-05	0.00284228	1.30688e-09	1.47585e-05	0.000257336	0.0141679	K13498|K06208|K11358|K04518|K00812|K04517|K14170|K01736|K13832|K06001|K00813|K01658|K01696|K00832|K00800|K00766|K01657|K24017|K00891|K00817|K00815|K01609|K13830|K03785|K13829|K11646|K01713|K18240|K04516|K14187|K13501|K14455|K13497|K01735|K01626|K00220|K06209|K16306|K01695|K03856|K05887|K13853|K00014|K04092|K05358|K16305|K04093|K03786|K01817	ec:2.7.1.71|ec:4.2.3.4|ec:4.2.1.20|ec:2.2.1.10|ec:2.5.1.54|ec:2.6.1.5|ec:1.3.1.12|ec:2.5.1.19|ec:4.1.3.40|ec:1.1.1.282|ec:4.2.1.91|ec:4.2.1.51|ec:4.2.1.10|ec:2.6.1.9|ec:5.4.99.5|ec:1.3.1.43|ec:2.4.2.18|ec:1.1.5.8|ec:5.3.1.16|ec:4.1.1.48|ec:5.3.1.24|ec:4.1.3.27|ec:4.1.2.13|ec:4.1.3.45|ec:2.6.1.57|ec:2.2.1.11|ec:1.4.1.24|ec:4.2.3.5|ec:1.1.1.25|ec:2.6.1.1
map00350	Metabolism	Amino acid metabolism	Tyrosine metabolism	0.000773466	3.38706e-10	7.51339e-06	0.000736047	2.28182e-10	6.16687e-06	0.00274944	0.0290771	K16164|K11358|K02509|K00812|K00001|K13574|K04072|K13954|K01593|K00055|K00813|K16171|K00832|K25271|K25272|K00817|K00815|K00135|K02510|K13953|K22330|K16165|K01668|K14455|K00483|K05921|K23109|K18933|K07253|K00484|K00121|K00457|K16902|K01557|K23492|K10219|K00274	ec:4.1.1.28|ec:3.7.1.2|ec:1.2.1.16|ec:1.1.1.110|ec:3.7.1.20|ec:4.1.1.105|-|ec:1.2.1.79|ec:2.6.1.5|ec:4.1.1.11|ec:1.14.14.9|ec:1.1.1.284|ec:1.1.1.237|ec:1.5.1.36|ec:4.1.1.25|ec:1.4.3.4|ec:2.6.1.9|ec:4.1.99.2|ec:3.7.1.5|ec:1.1.1.312|ec:1.2.1.10|ec:4.1.1.68|ec:4.1.2.52|ec:1.2.1.20|ec:2.6.1.57|ec:1.5.1.45|ec:5.3.2.1|ec:1.1.1.90|ec:1.13.11.27|ec:2.6.1.1|ec:1.1.1.1
map00290	Metabolism	Amino acid metabolism	Valine, leucine and isoleucine biosynthesis	0.00119058	8.67345e-10	1.20232e-05	0.00110661	7.25422e-10	1.09956e-05	0.000320542	0.0141679	K01652|K01687|K00263|K17989|K01703|K09011|K14260|K01704|K00826|K00052|K00835|K01649|K01653|K00053|K01754	ec:2.6.1.42|ec:1.1.1.86|ec:4.2.1.35|ec:2.3.3.21|ec:2.2.1.6|ec:4.2.1.9|ec:4.2.1.33|ec:1.4.1.9|ec:2.6.1.2|ec:4.3.1.17|ec:2.6.1.66|ec:4.3.1.19|ec:1.1.1.85|ec:2.3.3.13
map00525	Metabolism	Biosynthesis of other secondary metabolites	Acarbose and validamycin biosynthesis	0.000605098	3.94333e-10	8.10692e-06	0.000552619	3.7035e-10	7.85653e-06	0.000722348	0.0185943	K19978|K00973|K19974|K20435|K20431|K23144|K01710	ec:2.7.7.23|ec:2.3.1.276|ec:4.2.1.46|ec:5.1.3.35|ec:2.7.7.24|ec:2.3.1.157|-|ec:2.7.1.187|ec:2.7.7.83|ec:5.1.3.33
map00998	Metabolism	Biosynthesis of other secondary metabolites	Biosynthesis of various antibiotics	0.000172991	5.3426e-11	2.98401e-06	0.000203651	6.79804e-11	3.36602e-06	1.12867e-05	0.00249436	K19548|K09459|K22114|K21949|K23999|K21721|K01841|K18654|K13037|K18652|K02078	ec:5.4.2.9|ec:1.1.1.385|ec:2.5.1.140|ec:1.5.1.51|ec:6.3.2.49|ec:4.1.1.82|-|ec:2.7.7.104|ec:3.1.3.92|ec:6.3.2.47|ec:1.1.1.361
map00332	Metabolism	Biosynthesis of other secondary metabolites	Carbapenem biosynthesis	0.00028058	1.19996e-10	4.47207e-06	0.000254642	8.57484e-11	3.7804e-06	0.00108578	0.020329	K18319|K00931|K18572|K18569|K18564|K00147	ec:2.7.2.11|-|ec:1.2.1.41
map00311	Metabolism	Biosynthesis of other secondary metabolites	Penicillin and cephalosporin biosynthesis	0.000142441	1.10062e-10	4.28295e-06	0.000118815	1.29793e-10	4.65103e-06	0.00334763	0.0308261	K17836|K04127|K24041|K01434|K19200|K01060|K12743	ec:3.5.2.6|ec:6.3.2.26|-|ec:5.1.1.17|ec:3.1.1.41|ec:3.5.1.11
map00405	Metabolism	Biosynthesis of other secondary metabolites	Phenazine biosynthesis	0.00025961	3.06351e-11	2.25961e-06	0.000235847	1.09129e-10	4.26476e-06	0.000467269	0.0154318	K01658|K01657|K20257|K18000|K06998	ec:4.1.3.27|ec:3.1.2.32|ec:6.2.1.32|ec:5.3.3.17
map00521	Metabolism	Biosynthesis of other secondary metabolites	Streptomycin biosynthesis	0.00182651	7.88647e-10	1.14648e-05	0.0017721	6.39711e-10	1.03256e-05	0.00482167	0.0380568	K15778|K01092|K23987|K00973|K00844|K01790|K00067|K01835|K00845|K25026|K00010|K23144|K01710|K01858	ec:2.7.7.23|ec:5.4.2.2|ec:2.3.1.276|ec:3.1.3.25|ec:1.1.1.369|ec:5.1.3.13|ec:4.2.1.46|ec:2.7.7.24|ec:2.3.1.157|ec:2.7.1.2|ec:1.1.1.133|ec:2.7.7.83|ec:5.5.1.4|ec:2.7.1.1|ec:1.1.1.18|ec:5.4.2.8
map00660	Metabolism	Carbohydrate metabolism	C5-Branched dibasic acid metabolism	0.000709441	4.94194e-10	9.07555e-06	0.00065843	2.65324e-10	6.64987e-06	0.000925508	0.0185943	K01703|K09011|K01704|K01652|K18288|K08691|K18292|K00052|K19268|K01575|K17724|K01846|K18289|K10218|K18290|K01902|K01653|K04835|K01903	ec:4.2.1.35|ec:2.3.3.21|ec:2.2.1.6|ec:4.2.1.56|ec:4.2.1.33|ec:4.1.1.6|ec:5.4.99.1|ec:2.8.3.22|ec:4.1.3.24|ec:4.1.3.17|ec:6.2.1.5|ec:4.1.3.25|-|ec:1.1.1.85|ec:4.1.1.5|ec:4.3.1.2
map00640	Metabolism	Carbohydrate metabolism	Propanoate metabolism	0.0016492	8.55377e-10	1.194e-05	0.00157472	7.25068e-10	1.09929e-05	0.000832957	0.0185943	K00169|K09788|K02160|K00172|K20626|K13922|K01720|K01895|K00086|K00822|K14729|K01849|K01682|K01905|K01734|K22224|K00167|K00925|K00656|K18471|K00823|K07250|K00048|K11263|K00166|K15036|K13923|K00016|K01026|K11381|K19312|K13920|K01692|K01965|K15024|K13788|K01825|K23257|K11264|K01961|K05606|K01962|K01902|K00005|K17489|K25571|K13919|K13921|K18472|K24012|K00382|K01966|K03417|K08325|K01782|K22214|K00170|…	ec:1.8.1.4|ec:1.1.1.6|ec:2.6.1.22|-|ec:2.3.1.8|ec:1.2.4.4|ec:4.1.1.9|ec:1.1.1.202|ec:2.3.1.222|ec:5.3.3.8|ec:5.1.2.3|ec:2.8.3.27|ec:6.2.1.13|ec:2.6.1.48|ec:6.2.1.17|ec:2.1.3.15|ec:1.1.1.77|ec:1.2.1.87|ec:6.3.4.14|ec:4.2.1.79|ec:4.2.1.99|ec:6.2.1.5|ec:5.4.99.2|ec:4.2.1.54|ec:2.8.3.1|ec:4.1.3.30|ec:2.7.2.1|ec:2.3.1.54|ec:2.6.1.19|ec:4.2.3.3|ec:4.2.1.28|ec:6.4.1.3|ec:6.2.1.1|ec:1.3.8.1|ec:1.3.1.95|e…
map00500	Metabolism	Carbohydrate metabolism	Starch and sucrose metabolism	0.00867269	2.50011e-08	6.45511e-05	0.00814357	2.51395e-08	6.47296e-05	0.000110609	0.00814823	K15778|K13810|K01810|K01193|K01236|K05342|K16150|K00978|K02777|K01232|K00750|K16055|K00692|K01188|K01513|K00702|K22451|K00963|K02761|K25026|K21574|K00696|K01087|K16149|K00844|K07405|K01226|K16146|K01223|K01176|K05341|K01182|K01200|K02750|K01194|K06044|K02791|K00688|K01208|K01835|K01210|K00975|K01179|K01838|K16148|K01178|K05349|K00701|K00695|K00847|K05343|K20108|K12317|K02810|K00705|K01214|K00700|…	ec:2.7.1.208|ec:5.4.2.2|ec:5.3.1.9|ec:2.4.1.21|ec:2.4.1.186|ec:3.2.1.68|ec:2.4.1.14|ec:3.2.1.28|ec:2.7.1.175|-|ec:2.4.1.10|ec:3.2.1.11|ec:3.2.1.4|ec:2.7.1.201|ec:2.7.7.33|ec:2.4.1.19|ec:2.4.1.4|ec:3.1.3.12|ec:2.4.1.20|ec:3.2.1.133|ec:2.7.1.205|ec:3.2.1.33|ec:2.4.99.16|ec:2.4.1.12|ec:3.2.1.122|ec:3.2.1.54|ec:3.2.1.91|ec:2.7.1.1|ec:2.7.1.2|ec:3.2.1.3|ec:2.4.1.15|ec:2.4.1.11|ec:2.4.1.13|ec:5.4.2.8|e…
map00190	Metabolism	Energy metabolism	Oxidative phosphorylation	0.00295241	4.32239e-09	2.68402e-05	0.00285199	6.59526e-10	1.04843e-05	0.00526862	0.0388122	K13378|K00413|K05587|K05586|K00340|K00425|K02276|K00342|K15863|K03891|K00335|K03889|K03886|K00244|K00330|K02109|K03661|K00406|K00331|K00410|K00337|K02120|K00937|K00339|K05580|K02298|K02146|K02261|K05581|K02110|K03883|K06019|K05574|K02107|K05577|K02108|K02123|K00247|K02111|K02262|K02145|K00334|K03936|K00241|K05576|K02257|K02155|K02121|K05579|K02122|K02275|K15986|K02119|K00333|K00341|K03955|K01507|…	ec:1.6.5.9|ec:7.1.1.7|ec:3.6.1.1|ec:7.1.1.8|ec:7.1.1.9|ec:1.3.5.1|ec:7.1.1.3|ec:7.2.2.1|ec:2.7.4.34|-|ec:2.5.1.141|ec:7.1.1.2|ec:7.1.2.2|ec:2.7.4.1|ec:7.1.1.5
map01240	Metabolism	Global and overview maps	Biosynthesis of cofactors	0.0154895	2.36807e-08	6.28234e-05	0.0151611	7.68444e-09	3.57874e-05	0.000907449	0.0185943	K09458|K02302|K07072|K01497|K08097|K01935|K00002|K03186|K03517|K01077|K09007|K18286|K00278|K05884|K13542|K02191|K00878|K00595|K01939|K00789|K00788|K13039|K00097|K01920|K01661|K00287|K03831|K01579|K02170|K11752|K04487|K01772|K14941|K13799|K06034|K19793|K18240|K00963|K00568|K06989|K05928|K21064|K00275|K00833|K13950|K00254|K09698|K11753|K18482|K00226|K01633|K00794|K18933|K09680|K01918|K00591|K15734|…	ec:4.2.1.151|ec:4.1.99.12|ec:1.2.1.3|ec:2.4.2.59|ec:4.3.1.32|ec:1.1.1.100|-|ec:1.4.3.19|ec:1.3.1.10|ec:4.1.1.79|ec:2.1.1.272|ec:1.3.1.54|ec:1.4.3.5|ec:4.1.2.25|ec:6.3.2.12|ec:2.7.1.156|ec:2.1.1.114|ec:6.3.1.10|ec:2.10.1.1|ec:2.5.1.105|ec:3.5.4.25|ec:2.4.1.17|ec:2.1.1.195|ec:2.7.4.14|ec:2.7.8.26|ec:1.3.98.3|ec:2.5.1.39|ec:2.5.1.141|ec:1.21.98.1|ec:2.7.1.169|ec:2.7.4.16|ec:6.3.5.1|ec:2.1.1.329|ec:1…
map01212	Metabolism	Global and overview maps	Fatty acid metabolism	0.00274108	2.57686e-09	2.07238e-05	0.00261627	1.11703e-09	1.36445e-05	0.000395034	0.0154318	K00059|K09458|K00632|K02160|K12405|K01897|K00249|K10703|K00208|K13767|K00645|K01074|K11263|K09478|K00626|K11533|K00209|K00507|K02371|K00648|K01692|K00647|K02372|K00667|K01825|K06445|K01961|K07516|K01962|K18660|K18472|K10780|K01782|K01963|K00022|K00248|K16363	ec:2.3.1.180|ec:3.1.2.22|ec:3.5.1.108|ec:1.3.8.5|ec:1.1.1.100|-|ec:1.3.1.10|ec:1.14.19.1|ec:5.3.3.8|ec:5.1.2.3|ec:2.3.1.41|ec:2.1.3.15|ec:4.2.1.59|ec:1.3.1.104|ec:6.3.4.14|ec:1.3.1.44|ec:2.3.1.39|ec:1.3.8.7|ec:6.4.1.3|ec:1.3.8.1|ec:6.2.1.3|ec:2.3.1.9|ec:2.3.1.86|ec:2.3.1.16|ec:4.2.1.107|ec:4.2.1.134|ec:6.2.1.76|ec:1.3.1.9|ec:2.3.1.179|ec:4.2.1.119|ec:4.2.1.17|ec:1.1.1.35|ec:6.4.1.2
map00563	Metabolism	Glycan biosynthesis and metabolism	Glycosylphosphatidylinositol (GPI)-anchor biosynthesis	4.73867e-06	2.67174e-12	6.67301e-07	8.4264e-06	2.90924e-12	6.96328e-07	0.00286907	0.0294914	K03434|K05310|K07542|K05288|K05286|K03857|K05290|K05285	ec:2.4.1.198|-|ec:3.5.1.89
map00571	Metabolism	Glycan biosynthesis and metabolism	Lipoarabinomannan (LAM) biosynthesis	4.60032e-05	2.24535e-11	1.93449e-06	5.59894e-05	2.61167e-11	2.08633e-06	0.00508126	0.0385737	K08256|K22311|K14337|K11387|K14340|K13668|K13671|K13687|K16648|K14335	ec:2.4.1.345|ec:2.4.1.346|-|ec:2.3.1.265
map00515	Metabolism	Glycan biosynthesis and metabolism	Mannose type O-glycan biosynthesis	8.12955e-05	7.28195e-11	3.48376e-06	0.000104945	1.95236e-10	5.70432e-06	0.00473815	0.0380568	K00728|K19872|K19873	ec:2.4.1.109|-
map00542	Metabolism	Glycan biosynthesis and metabolism	O-Antigen repeat unit biosynthesis	0.000216488	6.74643e-11	3.35322e-06	0.000182542	2.61016e-10	6.59565e-06	0.000841986	0.0185943	K24906|K23072|K23250|K23190|K23131|K21367|K18788|K23189|K23104|K23103|K23251|K12993|K23230|K23202|K23101|K24649|K23102|K21586|K23132|K21365|K24658|K23105|K20883|K23199|K02851|K21366|K23073|K23249	ec:2.4.1.371|ec:2.4.1.303|ec:2.4.1.306|ec:2.4.1.122|ec:2.7.8.33|ec:2.4.1.341|-|ec:2.7.8.35|ec:2.4.1.308
map00552	Metabolism	Glycan biosynthesis and metabolism	Teichoic acid biosynthesis	0.00319514	1.91615e-09	1.78706e-05	0.00309623	1.94526e-09	1.80058e-05	0.00253499	0.0284856	K03367|K25619|K19302|K05946|K19005|K21591|K22710|K00712|K13678|K25654|K25627|K25669|K24300|K25652|K25626|K25599|K25653|K03740|K25617|K14188|K25650|K25651|K22708|K25620|K18704|K03739|K21285|K19002|K09809|K25659|K25658|K25618|K22709|K03429|K21592|K01005|K25657|K02851|K06153|K07271	ec:2.4.1.337|ec:2.7.1.32|ec:2.4.1.52|ec:2.7.8.47|-|ec:3.6.1.27|ec:2.4.1.355|ec:2.7.8.35|ec:4.2.1.135|ec:2.7.8.33|ec:6.1.1.13|ec:2.4.1.70|ec:2.7.8.20|ec:2.4.1.315|ec:2.7.8.45|ec:2.4.1.53|ec:2.4.1.187|ec:2.7.8.44|ec:2.7.8.12|ec:2.7.8.14|ec:2.7.7.15|ec:2.7.8.46
map00061	Metabolism	Lipid metabolism	Fatty acid biosynthesis	0.00260018	2.65401e-09	2.10317e-05	0.00248033	1.75941e-09	1.71241e-05	0.00110384	0.020329	K00059|K09458|K02160|K01897|K18474|K00208|K00645|K11263|K11533|K00209|K02371|K00648|K00647|K02372|K00667|K01961|K01962|K18472|K18660|K10780|K01963|K16363	ec:3.5.1.108|ec:1.1.1.100|-|ec:1.3.1.10|ec:2.3.1.41|ec:2.1.3.15|ec:4.2.1.59|ec:1.3.1.104|ec:6.3.4.14|ec:1.3.1.44|ec:2.3.1.39|ec:6.4.1.3|ec:5.3.3.14|ec:6.2.1.3|ec:2.3.1.86|ec:6.2.1.76|ec:1.3.1.9|ec:2.3.1.179|ec:2.3.1.180|ec:6.4.1.2
map00561	Metabolism	Lipid metabolism	Glycerolipid metabolism	0.00249822	2.07746e-09	1.86076e-05	0.00267635	1.29385e-08	4.64372e-05	0.00450564	0.0375754	K13677|K00631|K22251|K05878|K06120|K14452|K00002|K00086|K15918|K19005|K01054|K00655|K18851|K13509|K18097|K19004|K19003|K24189|K06117|K00864|K07406|K05879|K13979|K07407|K08591|K05881|K18693|K19002|K00005|K00901|K17900|K03429|K00863|K00865|K03621|K06119|K03715|K01046|K11529|K15728|K00011|K00128|K07029|K13507	ec:1.1.1.6|ec:2.4.1.337|ec:2.3.1.122|ec:1.2.1.3|ec:2.4.1.46|ec:2.3.1.20|ec:3.2.1.22|-|ec:2.7.1.165|ec:1.1.1.2|ec:3.1.1.3|ec:3.6.1.75|ec:3.1.1.23|ec:1.1.1.202|ec:2.3.1.15|ec:1.1.1.156|ec:2.7.1.29|ec:4.6.1.15|ec:2.4.1.336|ec:3.1.3.21|ec:2.4.1.208|ec:2.7.1.30|ec:4.2.1.30|ec:2.3.1.275|ec:2.7.8.20|ec:2.7.1.28|ec:2.4.1.315|ec:2.3.1.42|ec:2.7.1.121|ec:2.3.1.51|ec:2.3.1.274|ec:3.1.3.4|ec:1.1.1.21|ec:2.7.…
map00790	Metabolism	Metabolism of cofactors and vitamins	Folate biosynthesis	0.00153535	9.3886e-10	1.25091e-05	0.00147379	4.55801e-10	8.7159e-06	0.0020316	0.0282798	K03638|K07589|K01497|K13940|K01737|K00950|K09739|K09007|K03793|K01077|K22391|K06897|K07142|K22099|K13818|K17488|K09457|K00287|K03831|K08310|K14652|K03750|K06984|K01113|K03637|K06920|K18590|K01664|K01495|K03342|K13950|K11754|K00796|K01665|K24102|K13941|K18482|K01633|K18591|K10026|K18824|K15740|K07141|K03752|K03635|K22101|K06879|K13998|K03639|K00011|K02619|K18853|K00079|K17487	ec:5.1.99.8|ec:1.5.1.33|ec:2.1.1.45|ec:4.1.99.12|ec:2.6.1.85|ec:2.7.7.75|ec:2.7.6.3|ec:6.3.4.20|ec:2.4.2.54|ec:4.1.2.25|ec:6.3.2.12|ec:3.5.4.39|ec:2.10.1.1|ec:2.5.1.105|ec:3.5.4.25|ec:2.7.7.76|ec:4.6.1.17|ec:4.3.99.3|ec:2.7.7.77|ec:5.1.99.7|ec:1.5.1.3|ec:4.1.2.50|ec:1.1.1.184|ec:3.6.1.67|ec:3.1.4.56|ec:2.5.1.15|ec:4.1.3.38|ec:4.2.3.12|ec:1.1.1.197|ec:4.1.99.22|ec:3.1.3.1|ec:3.5.4.16|ec:2.8.1.12|e…
map00770	Metabolism	Metabolism of cofactors and vitamins	Pantothenate and CoA biosynthesis	0.00186722	1.16134e-09	1.39125e-05	0.00177877	1.03457e-09	1.31312e-05	0.000774266	0.0185943	K04765|K17722|K00207|K17723|K00077|K24263|K00053|K01652|K00867|K01687|K00954|K01431|K00859|K01579|K21977|K13038|K02201|K13799|K01513|K08682|K09722|K01464|K09735|K01653|K01598|K24264|K18933|K09680|K01918|K06133|K06982|K00997|K03525|K00606|K00826|K00128	ec:3.5.2.2|ec:2.7.1.24|ec:1.2.1.3|ec:4.1.1.36|ec:6.3.2.5|ec:2.7.1.237|-|ec:1.3.1.2|ec:4.1.1.11|ec:3.1.4.14|ec:3.5.1.6|ec:1.1.1.169|ec:2.2.1.6|ec:4.2.1.9|ec:6.3.2.1|ec:4.1.1.25|ec:6.3.2.36|ec:2.7.1.169|ec:2.1.2.11|ec:1.1.1.86|ec:2.7.4.25|ec:2.7.1.33|ec:2.7.8.7|ec:3.6.1.9|ec:2.6.1.42|ec:1.3.1.1|ec:3.1.4.1|ec:2.7.7.3
map00740	Metabolism	Metabolism of cofactors and vitamins	Riboflavin metabolism	0.00133508	1.83044e-10	5.52335e-06	0.00125629	8.82591e-10	1.21284e-05	9.93228e-05	0.00814823	K08096|K01497|K22912|K15245|K03186|K07732|K00299|K12152|K02858|K14379|K00878|K20862|K20861|K14652|K14656|K11752|K14653|K01513|K09474|K19286|K21064|K01515|K11753|K19285|K00794|K00793|K14410|K00484|K00953|K16902|K23462|K04719|K21063|K14654	ec:3.5.1.102|ec:3.5.4.26|ec:4.1.99.12|ec:1.5.1.39|ec:1.5.1.37|ec:3.1.3.2|ec:1.1.1.193|-|ec:2.5.1.78|ec:2.7.1.50|ec:1.5.1.36|ec:3.5.4.25|ec:1.5.1.38|ec:2.7.1.26|ec:3.5.4.29|ec:2.7.1.161|ec:1.13.11.79|ec:3.1.3.104|ec:3.1.3.102|ec:2.5.1.9|ec:2.5.1.129|ec:2.7.7.2|ec:3.6.1.9|ec:1.5.1.45|ec:3.1.4.1|ec:3.6.1.13|ec:1.1.1.302
map00440	Metabolism	Metabolism of other amino acids	Phosphonate and phosphinate metabolism	0.000325987	1.10988e-10	4.30092e-06	0.000362858	9.31592e-11	3.94037e-06	4.96614e-05	0.00731678	K09459|K00967|K20859|K23999|K09994|K25574|K06162|K06167|K13644|K01841|K03823|K03430|K00993|K19670|K00968|K05780	ec:3.1.4.57|ec:5.4.2.9|ec:3.11.1.2|ec:2.6.1.37|ec:2.7.7.107|ec:3.6.1.63|ec:2.7.7.15|ec:2.3.1.280|ec:2.7.8.37|ec:4.1.1.82|ec:2.7.7.104|ec:2.7.8.2|ec:3.1.4.55|ec:2.7.8.1|ec:2.3.1.183|ec:2.7.7.14
map00523	Metabolism	Metabolism of terpenoids and polyketides	Polyketide sugar unit biosynthesis	0.00105993	3.34566e-10	7.46732e-06	0.000967564	1.26394e-09	1.4514e-05	0.000146727	0.00926475	K13311|K23144|K12710|K00973|K13308|K13307|K13326|K19180|K13310|K13315|K19853|K01710|K19856|K21332|K13327|K13317|K13328|K21337|K23987|K01790|K00067|K17947|K13329|K16436|K16435|K21325	ec:2.6.1.110|ec:2.3.1.157|-|ec:1.1.1.133|ec:1.1.1.339|ec:2.7.7.83|ec:2.6.1.106|ec:1.1.1.384|ec:2.7.7.24|ec:5.3.2.4|ec:2.7.7.23|ec:2.3.1.276|ec:5.1.3.13|ec:4.2.1.46|ec:4.2.1.159|ec:2.6.1.33|ec:2.1.1.234|ec:5.1.3.25|ec:2.1.1.235|ec:4.2.1.164
map00230	Metabolism	Nucleotide metabolism	Purine metabolism	0.00787176	4.97191e-09	2.87863e-05	0.00806717	7.97297e-09	3.64531e-05	0.0014921	0.0244262	K15778|K01588|K23264|K01519|K00526|K01939|K11175|K00525|K00856|K01945|K06966|K05810|K13298|K01513|K11176|K21636|K01933|K13762|K01515|K13481|K01517|K13293|K01768|K01120|K00769|K00759|K00957|K14977|K05873|K00956|K04765|K08722|K00942|K01486|K01428|K01487|K15780|K25641|K07023|K09769|K11177|K14048|K01525|K00940|K03651|K16856|K00073|K01429|K03784|K06863|K00106|K15518|K01835|K23270|K01952|K01483|K06928|…	ec:3.1.4.53|ec:2.7.1.213|ec:3.5.3.9|-|ec:3.2.2.4|ec:3.5.3.26|ec:3.6.1.15|ec:3.6.1.45|ec:2.4.2.8|ec:4.3.2.2|ec:2.1.2.2|ec:3.6.1.17|ec:2.7.6.1|ec:1.1.98.6|ec:3.6.1.9|ec:1.1.1.205|ec:5.1.99.3|ec:6.3.4.4|ec:1.1.1.350|ec:3.5.4.2|ec:5.4.2.2|ec:3.1.3.5|ec:2.4.2.22|ec:2.6.1.112|ec:6.3.4.13|ec:2.7.6.5|ec:2.7.7.4|ec:3.1.4.16|ec:2.7.1.20|ec:3.6.1.21|ec:3.5.2.5|ec:1.7.1.7|ec:2.7.4.8|ec:3.6.1.16|ec:3.1.4.1|ec…
map00791	Metabolism	Xenobiotics biodegradation and metabolism	Atrazine degradation	5.61347e-06	1.9268e-13	1.79202e-07	8.4125e-06	3.70716e-12	7.86041e-07	0.00537698	0.038961	K01429|K01941|K14048|K01457|K01430|K23359|K03383|K03382|K01428	ec:3.5.1.84|ec:3.5.4.43|ec:3.5.1.5|ec:6.3.4.6|ec:3.5.2.15|ec:3.5.1.54
map00361	Metabolism	Xenobiotics biodegradation and metabolism	Chlorocyclohexane and chlorobenzene degradation	6.81667e-05	1.87877e-11	1.76954e-06	9.00515e-05	1.027e-10	4.13723e-06	0.000512415	0.0154318	K16243|K15237|K01856|K07104|K16249|K01061|K15245|K01561|K01563|K01560|K10676|K00446|K15238	ec:1.13.11.2|ec:3.8.1.5|ec:1.14.13.244|ec:1.5.1.37|ec:5.5.1.1|ec:1.14.13.20|ec:3.1.1.45|-|ec:1.14.13.243|ec:3.8.1.2|ec:3.8.1.3
map00623	Metabolism	Xenobiotics biodegradation and metabolism	Toluene degradation	8.47423e-06	1.10276e-12	4.28712e-07	1.23605e-05	1.30892e-12	4.67069e-07	7.22348e-05	0.00798194	K16243|K01856|K00055|K07540|K15762|K16249|K01061|K00141|K07544|K07550|K07543	ec:2.3.1.310|ec:2.8.3.15|ec:1.14.13.244|ec:5.5.1.1|-|ec:3.1.1.45|ec:1.2.1.28|ec:1.14.13.243|ec:1.1.1.90|ec:4.1.99.11
map04361	Organismal Systems	Development and regeneration	Axon regeneration	1.44646e-05	1.10387e-11	1.35639e-06	2.84781e-05	8.1787e-11	3.69204e-06	0.00448307	0.0375754	K01593|K00922|K02599|K04345|K23439|K01110|K10393|K04459|K04688|K00901|K07198|K10693|K12035	ec:4.1.1.28|ec:2.3.2.33|ec:2.7.1.153|ec:3.4.17.24|ec:2.7.11.11|ec:4.1.1.105|-|ec:2.3.2.27|ec:2.7.1.107|ec:3.1.3.16|ec:3.1.3.67|ec:2.7.11.1|ec:3.1.3.48
map04973	Organismal Systems	Digestive system	Carbohydrate digestion and absorption	0.000593737	5.64213e-09	3.06652e-05	0.000436703	3.44377e-09	2.39575e-05	0.0020474	0.0282798	K01539|K00922|K00844|K01176|K04456	ec:2.7.1.153|ec:3.2.1.1|ec:2.7.1.1|ec:2.7.11.1|ec:7.2.2.13
map04972	Organismal Systems	Digestive system	Pancreatic secretion	0.000578619	5.47024e-09	3.01945e-05	0.000424903	2.95963e-09	2.22097e-05	0.00178555	0.0272143	K01539|K01312|K07904|K05850|K07901|K01176|K05030|K04960|K10951	ec:7.2.2.10|ec:3.2.1.1|ec:3.4.21.4|-|ec:7.2.2.13
map04970	Organismal Systems	Digestive system	Salivary secretion	0.0005754	5.59688e-09	3.0542e-05	0.000420821	2.90448e-09	2.20018e-05	0.00177427	0.0272143	K01539|K05850|K04345|K01176|K07376|K04960|K10951|K02183	ec:2.7.11.12|ec:7.2.2.10|ec:3.2.1.1|ec:2.7.11.11|-|ec:7.2.2.13
map04929	Organismal Systems	Endocrine system	GnRH secretion	7.07823e-06	4.57578e-12	8.73287e-07	2.90591e-06	2.65596e-12	6.65327e-07	0.00302257	0.0296884	K07827|K00922|K04960|K04456|K04371|K04368	ec:2.7.11.24|ec:2.7.1.153|ec:2.7.12.2|-|ec:2.7.11.1
map04924	Organismal Systems	Endocrine system	Renin secretion	6.66916e-06	1.05219e-11	1.32425e-06	1.17461e-05	3.97785e-12	8.14232e-07	0.00767269	0.0492943	K06268|K01363|K04345|K01283|K05030|K04348|K04960|K02183	ec:3.4.22.1|ec:3.4.15.1|ec:2.7.11.11|-|ec:3.1.3.16
map04612	Organismal Systems	Immune system	Antigen processing and presentation	0.000263274	1.96568e-10	5.72375e-06	0.000292971	1.67644e-10	5.28589e-06	0.00293905	0.0295241	K01365|K03283|K04079|K01363|K01369|K09490|K09489	ec:3.4.22.1|ec:3.6.4.10|-|ec:3.4.22.34|ec:3.4.22.15
map04662	Organismal Systems	Immune system	B cell receptor signaling pathway	7.43791e-06	3.1016e-12	7.1898e-07	3.52435e-06	3.80552e-12	7.96401e-07	0.00386456	0.0341627	K06268|K07827|K04448|K03083|K00922|K04348|K04456|K04371|K04368	ec:2.7.11.24|ec:2.7.1.153|ec:2.7.11.26|ec:2.7.12.2|-|ec:2.7.11.1|ec:3.1.3.16
map04664	Organismal Systems	Immune system	Fc epsilon RI signaling pathway	7.46992e-06	4.37219e-12	8.53639e-07	3.32529e-06	3.1183e-12	7.20914e-07	0.00343567	0.0309911	K07827|K06276|K00922|K04456|K04371|K04368	ec:2.7.11.24|ec:2.7.1.153|ec:2.7.12.2|-|ec:2.7.11.1
map04650	Organismal Systems	Immune system	Natural killer cell mediated cytotoxicity	7.27141e-06	3.8566e-12	8.01727e-07	3.08639e-06	3.23831e-12	7.34655e-07	0.00276298	0.0290771	K06268|K07827|K00922|K04348|K04371|K04368	ec:2.7.11.24|ec:2.7.1.153|ec:2.7.12.2|-|ec:3.1.3.16
map04660	Organismal Systems	Immune system	T cell receptor signaling pathway	7.86433e-06	2.80693e-12	6.83975e-07	3.94373e-06	4.70322e-12	8.85365e-07	0.00514898	0.0385737	K06268|K07827|K04448|K03083|K00922|K06276|K04348|K04456|K04371|K04368	ec:2.7.11.24|ec:2.7.1.153|ec:2.7.11.26|ec:2.7.12.2|-|ec:2.7.11.1|ec:3.1.3.16

## Sheet: Table S8
Table S8. Details for all differential metabolites in each group.
Index	Formula	Compounds	Class I	Class II	CAS	Level	CK1	CK2	CK3	CK4	CK5	CK6	LPS-1	LPS-2	LPS-3	LPS-4	LPS-5	LPS-6	VIP	P-value	FDR	Fold_Change	Log2FC	Type
MEDP0752*114	C6H13NO2	DL-Leucine	Amino acid and Its metabolites	Amino acids	328-39-2	2	1.99765e+08	1.83504e+08	1.46338e+08	1.57128e+08	1.20044e+08	1.76352e+08	2.02004e+08	2.31508e+08	2.25004e+08	2.84348e+08	1.71053e+08	1.77462e+08	1.12086	0.0349366	0.101736	1.31354	0.393458	up
MEDN0008*002	C3H7NO2	L-Alanine	Amino acid and Its metabolites	Amino acids	56-41-7	2	7456.81	1573.42	4485.65	4252.56	5584.43	2879.43	28484.6	55507.6	23161.5	51138.4	24294.1	35867.4	1.69478	0.00221939	0.0224884	8.32765	3.05791	up
MEDP0014*116	C4H7NO4	L-Aspartic Acid	Amino acid and Its metabolites	Amino acids	56-84-8	1	3.37337e+06	3.87053e+06	1.46226e+06	3.63987e+06	3.78578e+06	2.90094e+06	3.59408e+06	1.14258e+07	5.8577e+06	6.97521e+06	5.40558e+06	4.75999e+06	1.24071	0.035572	0.102982	1.99752	0.998212	up
MEDP1144*115	C6H13NO2	L-Isoleucine	Amino acid and Its metabolites	Amino acids	73-32-5	1	2.83004e+07	2.69526e+07	2.51037e+07	2.91449e+07	2.13885e+07	2.46481e+07	4.46424e+07	3.29579e+07	2.68585e+07	3.49643e+07	3.29684e+07	4.21317e+07	1.36418	0.0124232	0.0540132	1.37923	0.463864	up
MEDN0016	C5H9NO2	L-Proline	Amino acid and Its metabolites	Amino acids	147-85-3	1	87639.8	42171.7	38926.8	56726.3	62458.8	54841.6	24049.9	31415.4	30438.4	34057.3	33508.4	44874.7	1.33968	0.0178393	0.0664059	0.578659	-0.789214	down
MEDN0020	C5H11NO2	L-Valine	Amino acid and Its metabolites	Amino acids	72-18-4	1	280123	149811	181373	282324	222132	139820	362802	289358	421423	284851	237626	299122	1.23355	0.0163854	0.0640581	1.5094	0.593977	up
MEDP0685	C4H9NO2S	Methylcysteine	Amino acid and Its metabolites	Amino acids	1187-84-4	2	1.11395e+08	4.85951e+07	4.28127e+07	7.03466e+07	5.57257e+07	5.16388e+07	1.46266e+07	3.34663e+07	3.58992e+07	3.54507e+07	1.71166e+07	2.10379e+07	1.40969	0.0136288	0.0571028	0.41417	-1.2717	down
MEDN0053	C6H9NO5	N-Acetylaspartate	Amino acid and Its metabolites	Amino acid derivatives	997-55-7	2	80349.9	54621	38518.1	70022.9	44572.2	49137.5	97527.5	76024.1	67621.3	99642	70274.4	85540	1.28942	0.0117124	0.0531044	1.47271	0.558473	up
MEDP1943*118	C5H9NO4	O-Acetyl-L-serine	Amino acid and Its metabolites	Amino acid derivatives	5147-00-2	2	82919.7	84772.9	125928	92240.3	91343.5	87252.4	137054	131802	112280	152097	124590	219380	1.38175	0.0187547	0.0672325	1.55407	0.636048	up
MEDN1306	C5H8N2O5	Ureidosuccinic acid	Amino acid and Its metabolites	Amino acid derivatives	13184-27-5	1	29731.7	30066.8	30065.4	49440.6	16589.9	27102.1	70649.4	51207.9	51594.3	67849.5	60424.1	49825.7	1.47629	0.000651041	0.0146928	1.92108	0.941918	up
MEDN0034*002	C3H7NO2	β-Alanine	Amino acid and Its metabolites	Amino acids	107-95-9	2	7456.81	1573.42	4485.65	4252.56	5584.43	2879.43	28484.6	55507.6	23161.5	51138.4	24294.1	35867.4	1.69478	0.00221939	0.0224884	8.32765	3.05791	up
MEDN0074	C8H14N2O5S	γ-Glu-Cys	Amino acid and Its metabolites	Small Peptide	636-58-8	1	33517.4	39642.8	21968.3	33776.8	35356.5	36898.9	16543	15687.8	26304	17648.5	25861.5	21454	1.44275	0.00237246	0.0230154	0.613931	-0.703851	down
MEDN0093*023	C7H7NO3	3-Hydroxyanthranilic Acid	Benzene and substituted derivatives	Phenolic acids	548-93-6	1	465133	834809	580663	1.21193e+06	523121	572832	1.29121e+06	977452	1.19085e+06	1.48835e+06	1.32193e+06	1.18735e+06	1.40471	0.00346713	0.0268973	1.78039	0.832193	up
MEDP0047	C5H9N3	Histamine	Alcohol and amines	Polyamines	51-45-6	1	1.73162e+06	2.0629e+06	2.49076e+06	1.67209e+06	1.93847e+06	2.12925e+06	3.00707e+06	2.52837e+06	3.36543e+06	2.94616e+06	2.56649e+06	2.36527e+06	1.40203	0.00255267	0.0239132	1.39532	0.480594	up
MEDP0127	C4H12N2	Putrescine	Alcohol and amines	Polyamines	110-60-1	1	789145	1.46352e+06	1.12229e+06	945586	1.18056e+06	1.21915e+06	287403	827657	464676	493369	622369	705196	1.43925	0.00127057	0.0191009	0.506033	-0.982696	down
MEDN0132	C10H16N2O3S	Biotin	CoEnzyme and vitamins	CoEnzyme and vitamins	58-85-5	1	24822.2	14588.7	16196.8	15115.6	22012.1	8413.57	54343.5	19231.6	33550.7	35696.4	33506.7	32960.6	1.37026	0.00910231	0.045193	2.06912	1.04902	up
MEDP0240	C8H11NO3	Pyridoxine	CoEnzyme and vitamins	CoEnzyme and vitamins	65-23-6	2	239656	146053	301542	209348	223165	186691	450274	436334	334682	631984	392572	426676	1.59711	0.00137109	0.0191009	2.04563	1.03254	up
MEDP0250	C17H20N4O6	Riboflavin	CoEnzyme and vitamins	CoEnzyme and vitamins	83-88-5	1	7.21112e+06	6.20664e+06	5.05819e+06	6.9858e+06	4.57698e+06	5.00279e+06	4.1041e+06	4.22706e+06	3.01445e+06	4.81489e+06	3.76314e+06	3.99827e+06	1.32053	0.00768844	0.0417193	0.682674	-0.550732	down
MEDP0149	C10H14N5O6P	2'-Deoxyadenosine-5'-Monophosphate	Nucleotide and Its metabolites	Nucleotide and Its metabolites	653-63-4	1	190418	336473	583125	402361	284515	521340	147902	57424.8	329193	107632	159905	177784	1.31801	0.0128773	0.0548807	0.422667	-1.24241	down
MEDP1950	C10H13N4O7P	2'-Deoxyinosine-5'-monophosphate	Nucleotide and Its metabolites	Nucleotide and Its metabolites	3393-18-8	2	3.17884e+06	2.02843e+06	1.55101e+06	3.89839e+06	4.09e+06	1.50655e+06	715991	789648	597266	556950	1.08346e+06	1.13204e+06	1.51384	0.00967958	0.0466593	0.299962	-1.73715	down
MEDN0141	C9H12N2O5	2'-Deoxyuridine	Nucleotide and Its metabolites	Nucleotide and Its metabolites	951-78-0	1	926360	875912	667836	1.06302e+06	570105	934934	364890	91161.3	571225	223670	494127	336456	1.36462	0.00078731	0.015636	0.413152	-1.27526	down
MEDP0152	C10H14N5O7P	3'-Adenylic acid	Nucleotide and Its metabolites	Nucleotide and Its metabolites	84-21-9	1	325388	528530	908545	490185	420313	568199	1.05996e+06	479304	996031	682130	1.51392e+06	1.47837e+06	1.12544	0.0330352	0.100012	1.91589	0.938016	up
MEDN0151	C5H5N5	Adenine	Nucleotide and Its metabolites	Nucleotide and Its metabolites	73-24-5	1	2.98803e+06	1.92998e+06	1.41733e+06	1.60086e+06	2.66973e+06	1.73112e+06	248020	863354	420464	910917	400127	890775	1.49898	0.00141078	0.0191905	0.302638	-1.72434	down
MEDN0153	C10H14N5O7P	Adenosine 5'-Monophosphate	Nucleotide and Its metabolites	Nucleotide and Its metabolites	61-19-8	2	32643.9	40462.7	79893.8	30724.5	75529.3	46209.8	94699.5	68084.2	78083.2	81074.7	133678	91913.6	1.28482	0.0105122	0.0485517	1.79247	0.841945	up
MEDN0455	C5H5N5O	Guanine	Nucleotide and Its metabolites	Nucleotide and Its metabolites	73-40-5	1	62702.8	73996	42411.8	34177.3	44668.6	39999.3	10215.7	9766.2	7252.63	11484.9	15720.9	19650	1.65129	0.00133301	0.0191009	0.248662	-2.00774	down
MEDN0171	C9H12N2O6	Uridine	Nucleotide and Its metabolites	Nucleotide and Its metabolites	58-96-8	1	610948	782904	973154	460727	770848	958721	141891	184282	243674	214903	280285	345517	1.64889	0.000753025	0.015636	0.309515	-1.69192	down
MEDN0461	C7H15O10P	D-Sedoheptuiose 7-Phosphate	Carbohydrates and Its metabolites	Phosphate sugars	2646-35-7	1	158117	158293	318857	143437	292758	197381	209847	360799	329242	314462	322150	352516	1.14905	0.0235867	0.0793954	1.48877	0.574122	up
MEDN0224*056	C12H22O11	D-Trehalose	Carbohydrates and Its metabolites	Sugars	99-20-7	1	214251	126142	42483.6	223038	92079.9	148746	16387.9	38680.7	99444.7	55545.4	106050	78187.1	1.02581	0.048641	0.125131	0.465662	-1.10264	down
MEDN0657*044	C5H11O8P	D-Xylulose 5-phosphate	Carbohydrates and Its metabolites	Phosphate sugars	4212-65-1	2	576952	507269	1.12549e+06	676953	943157	683142	1.31949e+06	1.10056e+06	989425	1.11799e+06	1.43115e+06	1.10316e+06	1.3659	0.00558711	0.0357935	1.56478	0.645956	up
MEDN1757*064	C18H32O16	Isomaltotriose	Carbohydrates and Its metabolites	Sugars	3371-50-4	2	43053.3	62714.1	24155	63534.4	40797.5	56261.1	4873.21	19485.9	18805.3	37955.8	20362.5	35863	1.15512	0.0102574	0.0478199	0.472766	-1.0808	down
MEDN0229*056	C12H22O11	Lactose	Carbohydrates and Its metabolites	Sugars	63-42-3	2	214251	126142	42483.6	223038	92079.9	148746	16387.9	38680.7	99444.7	55545.4	106050	78187.1	1.02581	0.048641	0.125131	0.465662	-1.10264	down
MEDN0233*056	C12H22O11	Maltose	Carbohydrates and Its metabolites	Sugars	69-79-4	1	214251	126142	42483.6	223038	92079.9	148746	16387.9	38680.7	99444.7	55545.4	106050	78187.1	1.02581	0.048641	0.125131	0.465662	-1.10264	down
MEDN0234*060	C18H32O16	Maltotriose	Carbohydrates and Its metabolites	Sugars	1109-28-0	1	43053.3	62714.1	24155	63534.4	40797.5	56261.1	4873.21	19485.9	18805.3	37955.8	20362.5	35863	1.15512	0.0102574	0.0478199	0.472766	-1.0808	down
MEDN0236*060	C18H32O16	Raffinose	Carbohydrates and Its metabolites	Sugars	512-69-6	2	43053.3	62714.1	24155	63534.4	40797.5	56261.1	4873.21	19485.9	18805.3	37955.8	20362.5	35863	1.15512	0.0102574	0.0478199	0.472766	-1.0808	down
MEDN0641*044	C5H11O8P	Ribose 1-phosphate	Carbohydrates and Its metabolites	Phosphate sugars	14075-00-4	2	576952	507269	1.12549e+06	676953	943157	683142	1.31949e+06	1.10056e+06	989425	1.11799e+06	1.43115e+06	1.10316e+06	1.3659	0.00558711	0.0357935	1.56478	0.645956	up
MEDN0498*044	C5H11O8P	Ribulose-5-Phosphate	Carbohydrates and Its metabolites	Phosphate sugars	4300-28-1	2	576952	507269	1.12549e+06	676953	943157	683142	1.31949e+06	1.10056e+06	989425	1.11799e+06	1.43115e+06	1.10316e+06	1.3659	0.00558711	0.0357935	1.56478	0.645956	up
MEDP0285	C7H14N2O4	2,6-Diaminopimelic acid	Organic acid and Its derivatives	Organic acid and Its derivatives	583-93-7	1	1.08988e+06	447714	339388	631645	646402	399823	159388	227250	148824	289490	156364	147084	1.49962	0.0142919	0.0587469	0.317425	-1.65551	down
MEDN2326	C5H4N4O4	5-Hydroxyisourate	Organic acid and Its derivatives	Organic acid and Its derivatives	6960-30-1	2	385348	751799	555343	697207	431393	566716	827238	500508	952064	809759	999167	955500	1.1106	0.0164868	0.0642014	1.48894	0.574285	up
MEDP2002*115	C5H9NO3	Aminolevulinic acid	Organic acid and Its derivatives	Organic acid and Its derivatives	106-60-5	2	2.83004e+07	2.69526e+07	2.51037e+07	2.91449e+07	2.13885e+07	2.46481e+07	4.46424e+07	3.29579e+07	2.68585e+07	3.49643e+07	3.29684e+07	4.21317e+07	1.36418	0.0124232	0.0540132	1.37923	0.463864	up
MEDN0499	C10H18N4O6	Argininosuccinic acid	Organic acid and Its derivatives	Organic acid and Its derivatives	2387-71-5	2	86869	80554.1	220467	68390.2	205635	143895	170261	263465	223143	232513	220215	263330	1.20936	0.0160421	0.0635671	1.70378	0.768742	up
MEDN0615*014	CH4NO5P	Carbamoyl phosphate	Organic acid and Its derivatives	Phosphoric acids	590-55-6	2	55514.7	108954	126746	83533.6	99153.4	70053.8	93030	171622	96259.9	153228	162170	136383	1.10895	0.0290337	0.0912343	1.49405	0.579224	up
MEDN1693*001	C4H8O2	Isobutyric acid	Organic acid and Its derivatives	Organic acid and Its derivatives	79-31-2	2	2.59094e+06	1.26481e+06	1.31578e+06	2.10139e+06	1.42644e+06	1.36143e+06	854679	1.04823e+06	1.27607e+06	1.07505e+06	1.03641e+06	1.34524e+06	1.18111	0.0497961	0.127442	0.659559	-0.600426	down
MEDN0201*066	C4H6O4	Succinic Acid	Organic acid and Its derivatives	Organic acid and Its derivatives	110-15-6	1	2.2221e+07	6.02853e+06	1.46592e+07	1.71706e+07	1.345e+07	1.10233e+07	7.35609e+07	6.18853e+07	3.81999e+07	7.76788e+07	4.8901e+07	6.01526e+07	1.67288	0.000298644	0.00988511	4.26218	2.09159	up
MEDN1022	C9H10N2	5,6-Dimethylbenzimidazole	Heterocyclic compounds	Heterocyclic compounds	582-60-5	2	118860	93393.8	99164	97194	74958.1	91945.5	44456.6	105076	30237.6	84570.1	49331.3	74200.5	1.023	0.0433521	0.11778	0.673957	-0.569273	down
MEDN0767	C18H32O3	12,13-EpOME	FA	Oxidized lipids	-	1	132210	72328.1	63939.3	108376	61746.4	88972.8	23222	62387.5	50261.8	56698.6	45533.7	82759.5	1.1033	0.0353941	0.102767	0.608188	-0.717412	down
MEDN1426	C18H34O5	9(S),12(S),13(S)-TriHOME	FA	Oxidized lipids	97134-11-7	1	691380	367965	305253	488730	353973	416466	55569.7	154284	102521	214081	102037	169387	1.53047	0.00192208	0.0217992	0.304097	-1.7174	down
MEDN0376	C18H34O4	9,10-DiHOME	FA	Oxidized lipids	-	2	3.80642e+06	2.22638e+06	4.20877e+06	2.65808e+06	2.70906e+06	3.55981e+06	460185	1.96168e+06	1.30793e+06	1.94335e+06	1.08496e+06	1.85412e+06	1.33051	0.00154472	0.0204521	0.449289	-1.15428	down
MEDN0784	C18H30O3	9-oxoODE	FA	Oxidized lipids	54232-59-6	2	915095	497161	618443	673885	473177	520241	68997.1	226598	224067	251770	186967	257014	1.52651	0.000886369	0.0165209	0.328668	-1.6053	down
MEDN2103	C9H11NO3	3-Hydroxy-L-phenylalanine	Amino acid and Its metabolites	Amino acid derivatives	587-33-7	1	1.00839e+06	1.69613e+06	771074	1.99885e+06	1.05271e+06	809644	2.07005e+06	2.12213e+06	1.42506e+06	2.36096e+06	1.73068e+06	1.92007e+06	1.24067	0.0181966	0.0669733	1.58502	0.664501	up
MEDP0033	C9H10INO3	3-Iodo-L-Tyrosine	Amino acid and Its metabolites	Amino acid derivatives	70-78-0	1	155339	74275.2	107338	118929	97803.4	80627	62376.8	47452.8	51973.9	49311.4	38647.4	35716.7	1.52755	0.00358565	0.0276011	0.450061	-1.15181	down
MEDP0297	C5H11NO2	5-Aminovaleric Acid	Amino acid and Its metabolites	Amino acid derivatives	660-88-8	1	673075	511093	779494	495560	910809	470979	6.17226e+06	4.64755e+06	2.88847e+06	6.09721e+06	3.97015e+06	4.30024e+06	1.75366	0.000494316	0.0128496	7.3095	2.86977	up
MEDP0036	C5H7NO3	5-Oxoproline	Amino acid and Its metabolites	Amino acid derivatives	149-87-1	1	3.17149e+07	2.99766e+07	2.73713e+07	2.42852e+07	3.22319e+07	2.57904e+07	5.11709e+07	3.8223e+07	4.70338e+07	4.4043e+07	41318867	3.65866e+07	1.57501	0.000504667	0.0128496	1.50771	0.592355	up
MEDP0298*114	C6H13NO2	6-Aminocaproic Acid	Amino acid and Its metabolites	Amino acid derivatives	60-32-2	1	1.99765e+08	1.83504e+08	1.46338e+08	1.57128e+08	1.20044e+08	1.76352e+08	2.02004e+08	2.31508e+08	2.25004e+08	2.84348e+08	1.71053e+08	1.77462e+08	1.12086	0.0349366	0.101736	1.31354	0.393458	up
MEDN1518	C7H13NO3	Acetylvaline	Amino acid and Its metabolites	Amino acid derivatives	96-81-1	1	106152	98072.6	119659	110597	92010.2	113295	885028	302154	210391	584334	417335	344682	1.63686	0.0169449	0.0654721	4.28882	2.10058	up
MEDP0087*136	C9H19N3O3	Ala-Lys	Amino acid and Its metabolites	Amino acid derivatives	6366-77-4	1	114878	122653	108152	139977	96310.4	127560	137750	117840	175223	180115	123662	179257	1.0975	0.0366172	0.105038	1.28796	0.365091	up
MEDP2365	C8H14N2O3	Ala-Pro	Amino acid and Its metabolites	Small Peptide	13485-59-1	1	1.29436e+07	8.65137e+06	6.86422e+06	1.01754e+07	7.35978e+06	7.5402e+06	2.38969e+06	5.63078e+06	3.92782e+06	5.79155e+06	3.24132e+06	4.95276e+06	1.43143	0.00282254	0.0242526	0.484433	-1.04563	down
MEDP1367	C12H16N2O4	Ala-Tyr	Amino acid and Its metabolites	Small Peptide	-	1	2.98607e+06	1.64463e+06	1.17032e+06	2.57182e+06	1.66734e+06	1.6692e+06	609645	400770	693301	812565	557983	561828	1.60401	0.00418006	0.0300783	0.310528	-1.6872	down
MEDP2594	C10H19N5O5	Arg-Asp	Amino acid and Its metabolites	Small Peptide	15706-88-4	2	101070	95224.4	48882.4	80795	74418.5	52753.2	39805.8	56250	46408.1	54486.5	47029.3	51914.9	1.21834	0.0291251	0.0912343	0.652982	-0.614884	down
MEDP2324	C11H21N5O5	Arg-Glu	Amino acid and Its metabolites	Small Peptide	79220-32-9	2	226271	250548	147959	229795	127749	212075	41864.5	80194.8	81345.4	68506.8	135126	75373.1	1.53632	0.000925493	0.0165209	0.403895	-1.30795	down
MEDP2363	C12H25N5O3	Arg-Ile	Amino acid and Its metabolites	Small Peptide	62632-70-6	2	470796	429385	266721	477073	346959	473729	192240	143089	341284	206246	373374	270579	1.25379	0.0118266	0.0531044	0.619481	-0.690867	down
MEDP2501	C11H23N5O3S	Arg-Met	Amino acid and Its metabolites	Small Peptide	45243-23-0	1	74299.7	47684.8	38019.8	52280.4	64098.4	53662.9	22980.6	23850.7	34609.8	46416.8	48743.3	44008	1.12426	0.0259374	0.0847999	0.668419	-0.581175	down
MEDP2499	C8H14N4O5	Asn-Asn	Amino acid and Its metabolites	Small Peptide	-	2	68227.8	51264.4	43225.6	32984.4	27243.2	46786.8	13013.8	11908.2	34922.5	8593.77	20126.8	30679.3	1.37554	0.00748538	0.0411645	0.442084	-1.17761	down
MEDP2571	C10H19N3O4	Asn-Ile	Amino acid and Its metabolites	Small Peptide	438533-59-6	2	317989	232591	171517	372542	134348	239045	113033	132016	66201.3	135573	84300.3	128275	1.36481	0.0121574	0.0536545	0.449172	-1.15466	down
MEDN2131	C9H14N2O7	Asp-Glu	Amino acid and Its metabolites	Small Peptide	1554998	2	434211	235912	197620	389750	266255	210576	133031	171190	128183	197642	106002	157745	1.34928	0.0163084	0.0640089	0.515355	-0.956361	down
MEDP2438*147	C10H18N2O5	Asp-Ile	Amino acid and Its metabolites	Small Peptide	-	2	960425	411368	325826	800835	387968	547869	65826.2	187074	125707	175501	101809	216555	1.53426	0.00842297	0.0435626	0.254047	-1.97683	down
MEDN2001	C10H18N2O5	Asp-Leu	Amino acid and Its metabolites	Small Peptide	3062-14-4	1	192278	100028	81051.3	160241	105300	102382	14590.1	40641.7	24647.3	31103.6	22427.6	40542.3	1.62094	0.00239914	0.0230154	0.234665	-2.09133	down
MEDP0037	C13H16N2O5	Asp-Phe	Amino acid and Its metabolites	Small Peptide	13433-09-5	1	324598	148548	108650	246858	156955	177909	35777.3	75440.6	38329.9	74853.1	55108.3	64769.3	1.54333	0.00722204	0.0402892	0.295894	-1.75685	down
MEDP1490	C5H9NO3	Cis-4-Hydroxy-L-Proline	Amino acid and Its metabolites	Amino acid derivatives	2584-71-6	1	3.50696e+07	3.60395e+07	3.32502e+07	3.46993e+07	2.37537e+07	3.51502e+07	6.0056e+07	4.55238e+07	3.72574e+07	5.243e+07	4.2111e+07	5.25064e+07	1.41676	0.00429986	0.030282	1.46434	0.550252	up
MEDP2542*133	C7H13N3O4	Gln-Gly	Amino acid and Its metabolites	Small Peptide	2650-65-9	2	8.71013e+06	6.80971e+06	6.73381e+06	7.87859e+06	7.53053e+06	7.01474e+06	4.80073e+06	5.12879e+06	6.18405e+06	5.73687e+06	6.10992e+06	5.37614e+06	1.5209	0.000782447	0.015636	0.746159	-0.422446	down
MEDP2601	C11H21N5O5	Glu-Arg	Amino acid and Its metabolites	Small Peptide	7219-59-2	2	148929	101092	67820.9	149358	98086.7	70771	13632.6	44796.5	53388.2	17176.8	68422.8	44517.4	1.37085	0.00481428	0.0335273	0.380365	-1.39454	down
MEDP2353	C11H20N4O6	Glu-Cit	Amino acid and Its metabolites	Small Peptide	-	2	189123	53408	274632	107268	164976	145765	21826.5	74951.9	59152.6	101860	123676	54628.7	1.03316	0.0436907	0.118083	0.466327	-1.10058	down
MEDP1653	C10H16N2O7	Glu-Glu	Amino acid and Its metabolites	Small Peptide	1116-22-9	2	652155	400953	583805	652994	562454	628135	401566	438395	461475	495818	463829	502753	1.11858	0.0262266	0.0851079	0.794093	-0.332621	down
MEDP1671	C16H27N3O8	Glu-Glu-Ile	Amino acid and Its metabolites	Small Peptide	-	2	42766.7	59994.4	40484.4	80908.6	63399.6	77694.3	9327.76	25146.5	7107.2	11669.6	10837	27187.2	1.56508	0.000486902	0.0128496	0.249899	-2.00058	down
MEDP2597*158	C14H18N2O5	Glu-Phe	Amino acid and Its metabolites	Small Peptide	20556-22-3	1	489284	634099	490705	608555	394845	609619	379887	256245	467536	368785	420646	362751	1.3209	0.00797601	0.0423539	0.699032	-0.516571	down
MEDP1679	C19H27N3O6	Glu-Val-Phe	Amino acid and Its metabolites	Small Peptide	31461-61-7	2	113943	61987.2	30894	106308	97005.9	78098.5	42396.6	58545.1	11083.6	53971.4	16978.6	44986.5	1.02755	0.0192734	0.0685967	0.466909	-1.09879	down
MEDP2313*133	C7H13N3O4	Gly-Gln	Amino acid and Its metabolites	Small Peptide	13115-71-4	2	8.71013e+06	6.80971e+06	6.73381e+06	7.87859e+06	7.53053e+06	7.01474e+06	4.80073e+06	5.12879e+06	6.18405e+06	5.73687e+06	6.10992e+06	5.37614e+06	1.5209	0.000782447	0.015636	0.746159	-0.422446	down
MEDP2312*134	C8H17N3O3	Gly-Lys	Amino acid and Its metabolites	Small Peptide	997-62-6	2	2.06219e+06	3.05522e+06	3.04668e+06	1.96899e+06	1.303e+06	3.41035e+06	4.13267e+06	4.78507e+06	5.9099e+06	5.05189e+06	4.26503e+06	4.33319e+06	1.40716	0.000410372	0.0128496	1.91816	0.93972	up
MEDP0859	C11H14N2O3	Gly-Phe	Amino acid and Its metabolites	Amino acid derivatives	519077	1	248520	534679	198148	372976	210705	492393	198886	111413	232459	140141	223030	173236	1.24958	0.0408283	0.112618	0.524523	-0.930921	down
MEDN0040	C7H12N2O3	Gly-Pro	Amino acid and Its metabolites	Small Peptide	704-15-4	2	41315.9	25864	20043.7	51841.6	27680.3	40338.2	18823.6	27561.3	19977.8	20915.4	6322.74	18487.4	1.096	0.0226675	0.0768221	0.54127	-0.88558	down
MEDP2335	C6H12N2O4	Gly-Thr	Amino acid and Its metabolites	Small Peptide	7093-70-1	2	348768	371093	192084	464084	359880	276894	94360.7	196124	114041	68168.3	128803	192623	1.48805	0.00160795	0.0210091	0.394535	-1.34178	down
MEDP2508	C11H14N2O4	Gly-Tyr	Amino acid and Its metabolites	Amino acid derivatives	658-79-7	2	336750	438095	345152	378149	246086	417026	250858	162008	299128	205814	302742	276288	1.2592	0.0123536	0.0540132	0.692577	-0.529954	down
MEDP1869	C12H20N4O3	His-Leu	Amino acid and Its metabolites	Small Peptide	7763-65-7	1	19668.9	40596	37865.5	39655.9	27387.4	34724.2	54901.5	34413.9	53333.1	46873.9	42322.3	53873.6	1.13711	0.0125106	0.0540132	1.42932	0.51533	up
MEDP2350	C11H16N4O3	His-Pro	Amino acid and Its metabolites	Small Peptide	20930-58-9	2	1.9953e+06	1.51811e+06	856761	1.14163e+06	947464	1.19717e+06	206999	1.17826e+06	490263	833070	332871	503406	1.25088	0.012723	0.0544567	0.462992	-1.11094	down
MEDP2345	C11H18N4O3	His-Val	Amino acid and Its metabolites	Small Peptide	76019-15-3	2	513725	308624	160101	313584	265665	183262	75556	185215	90406.5	159692	135091	98769	1.33749	0.0215791	0.0736358	0.426789	-1.22841	down
MEDN2126	C11H21N3O4	Hyp-Lys	Amino acid and Its metabolites	Small Peptide	-	2	58193.6	24725.6	32503.8	40713.6	82881.3	46482.2	15969.4	11308	13341.7	17888.5	15880.3	15529	1.54254	0.0118037	0.0531044	0.314945	-1.66683	down
MEDP2352*156	C12H25N5O3	Ile-Arg	Amino acid and Its metabolites	Small Peptide	55715-01-0	2	354591	190087	164641	243811	103776	222639	83846.8	130955	57762.9	50240.6	133091	139108	1.25911	0.0200316	0.0705368	0.465013	-1.10466	down
MEDP1935*147	C10H18N2O5	Ile-Asp	Amino acid and Its metabolites	Small Peptide	-	1	960425	411368	325826	800835	387968	547869	65826.2	187074	125707	175501	101809	216555	1.53426	0.00842297	0.0435626	0.254047	-1.97683	down
MEDN1974	C8H16N2O3	Ile-Gly	Amino acid and Its metabolites	Small Peptide	868-28-0	2	124362	52931.7	30143.3	127414	63432.8	14069.9	5615.9	9438.77	3030.97	34125.4	9037.13	11469.1	1.30526	0.0322168	0.0984348	0.176347	-2.50351	down
MEDN2133	C12H20N4O3	Ile-His	Amino acid and Its metabolites	Small Peptide	97284-12-3	2	35952.5	36284.1	25601.6	41203.8	63673.2	19033.3	7405.29	16805.9	11522.7	12811.1	10574.2	24042	1.41368	0.0124572	0.0540132	0.375025	-1.41494	down
MEDP2452	C12H24N2O3	Ile-Ile	Amino acid and Its metabolites	Small Peptide	42537-99-5	2	4.95004e+06	2.10305e+06	1.33161e+06	3.19866e+06	2.24936e+06	1.82503e+06	338202	855966	837023	697211	701108	960152	1.5218	0.0160231	0.0635671	0.280351	-1.8347	down
MEDP1673	C16H31N3O5	Ile-Ile-Thr	Amino acid and Its metabolites	Small Peptide	-	2	248196	126775	55098.5	196429	87611.7	106012	27427.5	42972.2	19717.3	57128.4	31793.8	38808.2	1.45046	0.0184934	0.0670065	0.265628	-1.91252	down
MEDP2453*144	C12H24N2O3	Ile-Leu	Amino acid and Its metabolites	Small Peptide	26462-22-6	2	3.83654e+06	1.63159e+06	1.01191e+06	3.01363e+06	1.67689e+06	1.59975e+06	222879	554630	678912	537611	534809	742034	1.51995	0.014317	0.0587469	0.256131	-1.96505	down
MEDP1870	C12H25N3O3	Ile-Lys	Amino acid and Its metabolites	Small Peptide	-	2	3.60184e+06	4.32567e+06	2.20731e+06	3.42575e+06	1.99486e+06	3.54348e+06	1.12889e+06	1.24872e+06	1.39046e+06	386460	1.22206e+06	1.34608e+06	1.5168	0.00146461	0.0196535	0.351992	-1.50638	down
MEDP1871	C11H22N2O3S1	Ile-Met	Amino acid and Its metabolites	Small Peptide	42384-14-5	2	81535.6	53111.5	71447.3	80649.6	65766.1	61854.3	50307.2	40040.5	47755.5	54579.3	39564.5	48327.4	1.42057	0.00272282	0.0242526	0.67712	-0.562517	down
MEDP2395*142	C10H20N2O4	Ile-Thr	Amino acid and Its metabolites	Small Peptide	59652-61-8	2	939609	461632	433625	1.15102e+06	573633	487422	166238	311675	237830	302794	286270	540831	1.28852	0.0287264	0.0911353	0.456058	-1.13271	down
MEDN1991	C11H22N2O3	Ile-Val	Amino acid and Its metabolites	Small Peptide	41017-96-3	2	167511	73123.1	46480.2	140551	91008.5	91012.6	10070.1	34198.7	29347	35723.6	22499.7	29876.3	1.49705	0.00854266	0.0438141	0.265244	-1.91461	down
MEDP0055	C7H15N3O3	L-Homocitrulline	Amino acid and Its metabolites	Amino acids	1190-49-4	1	151906	186040	183955	205635	175556	159010	354354	351951	373933	383648	342510	275326	1.71142	1.74443e-05	0.00181096	1.96	0.970857	up
MEDN0048	C8H16N2O4S2	L-Homocystine	Amino acid and Its metabolites	Amino acids	626-72-2	2	16376.7	5120.6	7274.69	13677.2	8086.1	18212.9	9	9	9	9	9	9	1.77469	0.00338241	0.0268973	0.000785476	-10.3141	down
MEDP2322	C7H15N3O2	L-NIO-hydrochloride	Amino acid and Its metabolites	Amino acid derivatives	36889-13-1	1	393193	303859	221234	330876	249101	252272	107283	153460	177514	159224	200482	186958	1.49004	0.00283611	0.0242526	0.56264	-0.829715	down
MEDP0519*114	C6H13NO2	L-Norleucine	Amino acid and Its metabolites	Amino acids	327-57-1	2	1.99765e+08	1.83504e+08	1.46338e+08	1.57128e+08	1.20044e+08	1.76352e+08	2.02004e+08	2.31508e+08	2.25004e+08	2.84348e+08	1.71053e+08	1.77462e+08	1.12086	0.0349366	0.101736	1.31354	0.393458	up
MEDP1776	C9H18N2O3	Leu-Ala	Amino acid and Its metabolites	Small Peptide	7298-84-2	1	489938	411261	277712	466348	261787	388309	65924.5	242192	195620	191709	111996	263962	1.33686	0.00232682	0.0230154	0.46677	-1.09922	down
MEDP1668	C14H27N3O4	Leu-Ala-Val	Amino acid and Its metabolites	Small Peptide	-	1	187974	66508.4	30168.6	146812	56527.1	70396.4	8327.53	30124.6	26250	40223.3	19220.9	26482.9	1.32046	0.0401221	0.110978	0.269758	-1.89026	down
MEDP2592*156	C12H25N5O3	Leu-Arg	Amino acid and Its metabolites	Small Peptide	26607-15-8	2	354591	190087	164641	243811	103776	222639	83846.8	130955	57762.9	50240.6	133091	139108	1.25911	0.0200316	0.0705368	0.465013	-1.10466	down
MEDP2307*144	C12H24N2O3	Leu-Leu	Amino acid and Its metabolites	Small Peptide	3303-31-9	2	3.83654e+06	1.63159e+06	1.01191e+06	3.01363e+06	1.67689e+06	1.59975e+06	222879	554630	678912	537611	534809	742034	1.51995	0.014317	0.0587469	0.256131	-1.96505	down
MEDP1672	C17H31N3O6	Leu-Leu-Glu	Amino acid and Its metabolites	Small Peptide	20274-83-3	1	207404	112295	92826.5	154821	113355	114656	41694.7	62226.7	29527.6	68965.7	37886.6	38057.9	1.53826	0.00279083	0.0242526	0.34998	-1.51466	down
MEDP1675	C14H27N3O4	Leu-Leu-Gly	Amino acid and Its metabolites	Small Peptide	4464-36-2	2	150396	35241.6	25147.8	83648.9	61886.1	46342.8	17652.4	18739.6	21313.7	21336.1	11355.1	12997.6	1.41133	0.0440371	0.118083	0.256776	-1.96142	down
MEDP2442	C11H22N2O3S	Leu-Met	Amino acid and Its metabolites	Small Peptide	36077-39-1	2	431236	97677	120960	245874	159305	122141	14864.5	48318.5	60093.5	45250.8	58185.4	50346.3	1.45927	0.0331882	0.100106	0.235356	-2.08709	down
MEDP1780	C15H22N2O3	Leu-Phe	Amino acid and Its metabolites	Small Peptide	424904	1	171240	173167	120963	170913	146167	109324	72982.8	55432.1	93209	56215.4	96163.2	109049	1.48312	0.00102439	0.0166757	0.541675	-0.8845	down
MEDP2396*142	C10H20N2O4	Leu-Thr	Amino acid and Its metabolites	Small Peptide	-	2	939609	461632	433625	1.15102e+06	573633	487422	166238	311675	237830	302794	286270	540831	1.28852	0.0287264	0.0911353	0.456058	-1.13271	down
MEDP1506	C11H22N2O3	Leu-Val	Amino acid and Its metabolites	Small Peptide	13588-95-9	1	2.32001e+06	1.29441e+06	834855	1.89476e+06	1.10813e+06	1.03112e+06	156342	565246	390035	392725	348297	543174	1.52749	0.00646097	0.0381881	0.282416	-1.82411	down
MEDP1666	C14H27N3O5	Leu-Val-Ser	Amino acid and Its metabolites	Small Peptide	-	2	165859	183740	165850	152314	100696	226455	59306.3	39372.4	34210	64917.5	52709.9	35800.7	1.6505	0.000529404	0.0131424	0.28778	-1.79696	down
MEDP2549*136	C9H19N3O3	Lys-Ala	Amino acid and Its metabolites	Small Peptide	17043-71-9	2	114878	122653	108152	139977	96310.4	127560	137750	117840	175223	180115	123662	179257	1.0975	0.0366172	0.105038	1.28796	0.365091	up
MEDP2578	C10H20N4O4	Lys-Asn	Amino acid and Its metabolites	Small Peptide	19908-06-6	2	476609	727854	503313	606606	337319	574122	9	9	9	9	9	9	1.78548	0.000173736	0.00655192	1.67399e-05	-15.8663	down
MEDN2107	C8H17N3O3	Lys-Gly	Amino acid and Its metabolites	Small Peptide	2068431	2	3.85967e+06	2.59887e+06	2.12427e+06	2.9415e+06	2.73756e+06	2.29934e+06	551458	1.45425e+06	1.1468e+06	928853	1.47515e+06	1.72889e+06	1.48502	0.00069784	0.0150642	0.439907	-1.18473	down
MEDP2376	C12H25N3O3	Lys-Leu	Amino acid and Its metabolites	Small Peptide	7369-79-1	2	2.61816e+06	3.70747e+06	1.35065e+06	2.46465e+06	1.23949e+06	2.83826e+06	590906	1.002e+06	681047	883531	690190	1.22732e+06	1.5025	0.00941682	0.0458412	0.356924	-1.48631	down
MEDN2142	C15H23N3O3	Lys-Phe	Amino acid and Its metabolites	Small Peptide	6235-35-4	2	819728	247338	612201	611177	633257	491385	2.33382e+06	1.98089e+06	1.39658e+06	2.23849e+06	1.71409e+06	1.97887e+06	1.66388	3.22933e-05	0.00246671	3.40921	1.76944	up
MEDP2310	C11H21N3O3	Lys-Pro	Amino acid and Its metabolites	Small Peptide	52766-27-5	2	3.01515e+06	4.46018e+06	2.1795e+06	4.20281e+06	2.9884e+06	3.48802e+06	672312	3.11413e+06	702627	1.2184e+06	1.02483e+06	2.21223e+06	1.3227	0.00496253	0.0339848	0.439879	-1.18482	down
MEDP2318	C9H19N3O4	Lys-Ser	Amino acid and Its metabolites	Small Peptide	6665-19-6	2	465994	618682	446659	544242	449376	536795	331689	168543	266839	338191	371116	327732	1.44425	0.000447451	0.0128496	0.589241	-0.763069	down
MEDP2573	C10H21N3O4	Lys-Thr	Amino acid and Its metabolites	Small Peptide	97791-84-9	2	837484	725977	537640	776413	588197	711880	299419	504322	546114	524800	432812	439097	1.38817	0.00263899	0.0242526	0.657452	-0.605043	down
MEDP2605	C15H23N3O4	Lys-Tyr	Amino acid and Its metabolites	Small Peptide	35978-98-4	2	270054	256558	151022	287207	174930	248816	105689	124110	133050	103862	91811.3	107054	1.59196	0.00238314	0.0230154	0.479319	-1.06094	down
MEDP2329	C11H23N3O3	Lys-Val	Amino acid and Its metabolites	Small Peptide	20556-11-0	2	1.02605e+06	1.13001e+06	576054	1.14483e+06	714982	879893	313927	372466	492603	421127	535687	479471	1.55674	0.00282818	0.0242526	0.477954	-1.06505	down
MEDP1511	C10H18N2O5S	Met-Glu	Amino acid and Its metabolites	Small Peptide	14517-44-3	2	265023	142837	301920	269647	212613	246196	129710	175999	181527	143849	182158	209037	1.10526	0.0285801	0.0911353	0.710786	-0.492512	down
MEDP2320	C8H18N2O2	N(6),N(6)-Dimethyl-L-lysine	Amino acid and Its metabolites	Amino acids	2259-86-1	2	618001	820128	1.62224e+06	1.07488e+06	1.21e+06	824863	4.08786e+06	1.65724e+06	1.14345e+06	1.42168e+06	3.82264e+06	3.18912e+06	1.28291	0.0337775	0.100295	2.48326	1.31223	up
MEDP1663	C8H18N4O2	N,N-Dimethylarginine	Amino acid and Its metabolites	Amino acid derivatives	30315-93-6	2	1.97962e+06	1.29462e+06	1.10114e+06	2.01487e+06	1.08914e+06	1.21244e+06	347892	857032	486284	606598	629982	850121	1.47033	0.00388981	0.0288252	0.434651	-1.20207	down
MEDN0057	C11H13NO4	N-Acetyl-L-Tyrosine	Amino acid and Its metabolites	Amino acid derivatives	537-55-3	1	83105.9	83301.7	90299.2	106187	73989.9	95479.9	465308	165375	141944	299273	219280	181005	1.55095	0.0245815	0.0818427	2.76538	1.46748	up
MEDN0586*010	C5H9NO3	N-Acetyl-L-alanine	Amino acid and Its metabolites	Amino acid derivatives	97-69-8	1	151673	191607	177826	202166	144563	152805	821546	300180	340543	529710	418297	467588	1.61831	0.00946369	0.0458412	2.81966	1.49552	up
MEDN0496	C7H13NO3S	N-Acetyl-L-methionine	Amino acid and Its metabolites	Amino acid derivatives	65-82-7	2	202769	217683	234572	228169	171610	235034	571986	298028	356366	444990	384871	353901	1.58529	0.00427155	0.030282	1.86856	0.901929	up
MEDN0075	C11H13NO3	N-Acetyl-L-phenylalanine	Amino acid and Its metabolites	Amino acid derivatives	2018-61-3	1	40487	28539.1	21521.9	42605.7	22807.2	34066.5	253874	91320.4	65575.6	180917	90168.3	87120	1.58303	0.0232063	0.0783804	4.04666	2.01673	up
MEDN1784	C13H15N3O2	N-Acetyl-L-tryptophanamide	Amino acid and Its metabolites	Amino acid derivatives	2382-79-8	2	14306.1	8281.75	13004.4	11332.4	12938.3	7265.41	17512.6	23724	21591.5	33510.6	16812.1	23337.1	1.52131	0.00363013	0.0277286	2.03323	1.02378	up
MEDN0843	C5H9N3O4	N-Amidino-L-Aspartate	Amino acid and Its metabolites	Amino acid derivatives	6133-30-8	2	373041	156887	126542	342033	197813	165276	70346.5	171460	87721.8	126361	111630	124644	1.16861	0.0465881	0.123037	0.508349	-0.976108	down
MEDP0879*118	C5H9NO4	N-Methyl-D-Aspartic Acid	Amino acid and Its metabolites	Amino acid derivatives	6384-92-5	2	82919.7	84772.9	125928	92240.3	91343.5	87252.4	137054	131802	112280	152097	124590	219380	1.38175	0.0187547	0.0672325	1.55407	0.636048	up
MEDP2478	C11H13NO3	N-acetyl-D-phenylalanine	Amino acid and Its metabolites	Amino acid derivatives	10172-89-1	2	188423	178430	144504	224172	135625	233239	1.45565e+06	551122	344155	969709	734915	482964	1.59845	0.0178487	0.0664059	4.10951	2.03897	up
MEDN1915	C11H19NO10	N-ethylene glycol neuraminic acid	Amino acid and Its metabolites	Amino acid derivatives	1113-83-3	2	30059.8	86036	48052.8	82267	68567.2	104135	5704.27	14651.9	47257.1	18908.4	50244.9	20223.2	1.29366	0.00983035	0.0471572	0.374572	-1.41668	down
MEDN1975	C7H11NO5	N-glutarylglycine	Amino acid and Its metabolites	Amino acid derivatives	17686-38-3	2	23901.8	23413.1	23309.1	33312.4	15536.7	11024.1	45280.5	28649.6	44484	42526	40072.3	33893.3	1.35981	0.00190999	0.0217992	1.80008	0.848064	up
MEDN0579	C12H15NO4	N-lactoyl-phenylalanine	Amino acid and Its metabolites	Amino acid derivatives	-	1	5733.51	1785.98	4610.56	3722.38	2741.98	2580.47	14068.3	11787.5	13442.9	17645.9	24710.3	12723.2	1.66211	0.00110035	0.0176233	4.45708	2.1561	up
MEDP1662	C9H20N2O2	N6,N6,N6-Trimethyl-L-lysine	Amino acid and Its metabolites	Amino acid derivatives	-	1	1.8172e+06	2.06664e+06	2.13142e+06	2.21046e+06	2.02828e+06	1.98156e+06	5.05361e+06	2.50267e+06	3.67314e+06	4.10502e+06	5.13865e+06	4.66701e+06	1.58502	0.00305911	0.0253141	2.05467	1.03891	up
MEDP0075	C8H16N4O3	Nα-Acetyl-L-Arginine	Amino acid and Its metabolites	Amino acid derivatives	155-84-0	1	214251	126142	42483.6	223038	92079.9	148746	16387.9	38680.7	99444.7	55545.4	106050	78187.1	1.02581	0.048641	0.125131	0.465662	-1.10264	down
MEDP0849	C7H12N2O4	Nα-Acetyl-L-glutamine	Amino acid and Its metabolites	Amino acid derivatives	2490-97-3	1	631367	330948	229498	292229	225195	283019	611443	287481	509395	782404	779574	430750	1.11088	0.0448307	0.118712	1.70713	0.771576	up
MEDP2356	C13H16N2O5	Phe-Asp	Amino acid and Its metabolites	Small Peptide	22828-05-3	2	462808	223854	143911	364420	252827	209375	46502.2	78523.7	59900	91237.7	51196	100397	1.57512	0.00705362	0.0397837	0.258121	-1.95388	down
MEDP1667*158	C14H18N2O5	Phe-Glu	Amino acid and Its metabolites	Small Peptide	3617-45-6	2	489284	634099	490705	608555	394845	609619	379887	256245	467536	368785	420646	362751	1.3209	0.00797601	0.0423539	0.699032	-0.516571	down
MEDP2431	C11H14N2O3	Phe-Gly	Amino acid and Its metabolites	Small Peptide	721-90-4	2	310160	554360	287882	470154	192866	508645	238638	91487.5	225825	114096	168627	197342	1.36636	0.0126104	0.0542082	0.445777	-1.16561	down
MEDP2588	C15H22N2O3	Phe-Ile	Amino acid and Its metabolites	Small Peptide	22951-94-6	1	209583	222927	149397	218475	141874	189762	92515.2	80670.1	121272	95600.2	133713	118179	1.54776	0.00118265	0.0186408	0.567083	-0.818367	down
MEDP2379	C15H23N3O3	Phe-Lys	Amino acid and Its metabolites	Small Peptide	6456-72-0	1	172984	186869	147395	221345	93885.4	143468	95392.2	61262.5	95992.8	69981.1	76292.8	82907.8	1.50851	0.004907	0.0338378	0.498815	-1.00342	down
MEDP0637	C14H18N2O3	Phe-Pro	Amino acid and Its metabolites	Amino acid derivatives	7669-65-0	1	2.70119e+06	1.78103e+06	777851	2.48301e+06	1.19588e+06	1.50121e+06	292313	1.24221e+06	352851	1.08539e+06	320368	887394	1.21096	0.0175368	0.0664059	0.400427	-1.32039	down
MEDP2584*153	C13H18N2O4	Phe-Thr	Amino acid and Its metabolites	Small Peptide	51352-44-4	2	207721	300253	168274	177444	123369	227795	100471	85715.2	144549	113670	123171	123232	1.41587	0.0161318	0.0635671	0.573354	-0.802502	down
MEDP2451	C18H20N2O4	Phe-Tyr	Amino acid and Its metabolites	Small Peptide	17355-18-9	1	81130.6	99874.4	61387.1	85886.9	47066.2	88874.5	58690.5	45726.3	51770.4	60033.7	58165.1	44956.7	1.19638	0.0275801	0.0883452	0.687913	-0.539702	down
MEDP1512	C14H20N2O3	Phe-Val	Amino acid and Its metabolites	Small Peptide	-	2	245063	315621	210541	283922	127838	252450	70865.4	72821.9	101366	88893.3	87622.3	110818	1.63247	0.00193186	0.0217992	0.370889	-1.43094	down
MEDP2357	C8H14N2O3	Pro-Ala	Amino acid and Its metabolites	Small Peptide	6422-36-2	1	3.42531e+06	2.4338e+06	2.50459e+06	2.64124e+06	2.24665e+06	2.23678e+06	710817	1.4792e+06	950206	1.30004e+06	781057	1.36798e+06	1.57942	8.74066e-05	0.00420953	0.425436	-1.23299	down
MEDP2321	C11H21N5O3	Pro-Arg	Amino acid and Its metabolites	Small Peptide	2418-74-8	2	538874	847352	248094	673531	343333	576192	61351.3	256744	98261.1	136812	124180	136927	1.53924	0.00512781	0.0346847	0.252303	-1.98677	down
MEDP2555	C9H15N3O4	Pro-Asn	Amino acid and Its metabolites	Small Peptide	107856-82-6	2	1.18937e+06	582065	351097	955943	614811	470374	102877	537527	237213	466574	143972	354434	1.14886	0.0313131	0.096565	0.442542	-1.17611	down
MEDP2567	C10H17N3O4	Pro-Gln	Amino acid and Its metabolites	Small Peptide	18668-08-1	2	838833	602675	392370	737187	524409	439475	123763	457482	260100	256288	201818	292760	1.39192	0.00428838	0.030282	0.45042	-1.15066	down
MEDP2319	C11H21N3O3	Pro-Lys	Amino acid and Its metabolites	Small Peptide	71227-70-8	2	945851	1.00052e+06	433954	934769	549689	644133	165458	507496	245358	371850	211343	328362	1.4296	0.00416971	0.0300783	0.405833	-1.30104	down
MEDP2402	C10H18N2O3S	Pro-Met	Amino acid and Its metabolites	Small Peptide	52899-08-8	2	56388	40548.3	40097.2	39349.6	34241	37904.4	52150.4	46836.2	54039.4	47628.6	77563.7	73133.1	1.20492	0.0261198	0.0850392	1.41373	0.499504	up
MEDP2339	C8H14N2O4	Pro-Ser	Amino acid and Its metabolites	Small Peptide	71835-80-8	1	1.87529e+06	1.36952e+06	1.04108e+06	1.74709e+06	965769	1.27847e+06	330983	726955	447713	702327	494496	638354	1.53989	0.00166155	0.0210911	0.403617	-1.30894	down
MEDN2085	C18H26N2O4	Proglumide	Amino acid and Its metabolites	Amino acid derivatives	6620-60-6	1	19347	10469.9	18797	18421.7	19186	15212.3	11695.9	7519.98	12230.2	7065.88	5283.75	15326.7	1.22921	0.00767798	0.0417193	0.582866	-0.778764	down
MEDP1802	C7H13NO2	Proline betaine	Amino acid and Its metabolites	Amino acid derivatives	471-87-4	1	8.22355e+06	5.20133e+06	4.3345e+06	5.54126e+06	5.21942e+06	4.22064e+06	996595	3.81364e+06	2.64523e+06	2.05157e+06	1.7252e+06	2.64403e+06	1.45169	0.00183481	0.0216901	0.423823	-1.23847	down
MEDN1959	C5H7NO3	Pyroglutamic acid	Amino acid and Its metabolites	Amino acids	98-79-3	1	2.67448e+06	1.99249e+06	1.76306e+06	1.99454e+06	2.12585e+06	1.97233e+06	6.44881e+06	3.09597e+06	2.60272e+06	6.06834e+06	3.78557e+06	3.89477e+06	1.48871	0.0173836	0.0664059	2.06793	1.04819	up
MEDN1918	C6H12N2O4	Ser-Ala	Amino acid and Its metabolites	Amino acid derivatives	6403-17-4	2	34519.7	30331.5	18805.2	19168.6	18775.9	27207.2	62333.5	48750.8	52720.2	62185.2	46044.7	53673.5	1.6043	2.05989e-05	0.00185952	2.18878	1.13013	up
MEDP2560	C9H19N3O4	Ser-Lys	Amino acid and Its metabolites	Small Peptide	22677-61-8	2	95706.4	91058.5	109730	99659.1	74859.1	91173.6	92969.4	68078.8	77461	73515.1	72329.3	79745.3	1.17354	0.0209388	0.0719455	0.825525	-0.276616	down
MEDP2367	C8H14N2O4	Ser-Pro	Amino acid and Its metabolites	Small Peptide	23827-93-2	1	4.00653e+06	2.88194e+06	2.41339e+06	3.7893e+06	2.61961e+06	3.0738e+06	278997	1.39589e+06	774429	1.33167e+06	620530	1.53732e+06	1.47045	9.40638e-05	0.00420953	0.316155	-1.66129	down
MEDP2351	C9H16N2O6	Thr-Glu	Amino acid and Its metabolites	Small Peptide	54532-73-9	2	852453	735214	1.05189e+06	993964	1.20792e+06	696547	317809	647185	509713	446922	571981	778156	1.33338	0.00482819	0.0335273	0.590786	-0.759293	down
MEDP2416*141	C10H20N2O4	Thr-Ile	Amino acid and Its metabolites	Small Peptide	-	2	1.09247e+06	601580	505914	855111	575654	559555	133542	503514	254115	358536	209038	407594	1.34534	0.00709135	0.0397837	0.445397	-1.16684	down
MEDP1912*141	C10H20N2O4	Thr-Leu	Amino acid and Its metabolites	Small Peptide	50299-12-2	1	1.09247e+06	601580	505914	855111	575654	559555	133542	503514	254115	358536	209038	407594	1.34534	0.00709135	0.0397837	0.445397	-1.16684	down
MEDP1022*153	C13H18N2O4	Thr-Phe	Amino acid and Its metabolites	Small Peptide	16875-27-7	2	207721	300253	168274	177444	123369	227795	100471	85715.2	144549	113670	123171	123232	1.41587	0.0161318	0.0635671	0.573354	-0.802502	down
MEDP2552	C8H16N2O5	Thr-Thr	Amino acid and Its metabolites	Small Peptide	-	2	325521	248504	94895.6	221400	206750	150625	18602.2	129508	153284	101291	84680.5	96924.1	1.11707	0.0185567	0.0670065	0.468295	-1.09451	down
MEDN1953	C9H18N2O4	Thr-Val	Amino acid and Its metabolites	Small Peptide	99032-17-4	2	60795.4	50756.4	24802.5	52973.8	21699.5	32982.4	4012.3	17715.5	13012	23309.5	24775.4	26058.3	1.15801	0.0182777	0.0669733	0.446224	-1.16416	down
MEDP1678	C15H29N3O5	Thr-Val-Leu	Amino acid and Its metabolites	Small Peptide	-	2	192545	94606.1	54570.6	193421	83506.8	76717.4	26905.3	60223	21485.1	57556.9	19500.6	52410.5	1.297	0.0269798	0.087267	0.342383	-1.54632	down
MEDP2575	C12H16N2O4	Tyr-Ala	Amino acid and Its metabolites	Small Peptide	730-08-5	2	184695	200647	193801	215345	146502	182843	92140.5	119211	138654	187274	118977	99205.7	1.33506	0.00568541	0.0361898	0.67222	-0.572995	down
MEDP1894	C15H22N2O4	Tyr-Leu	Amino acid and Its metabolites	Small Peptide	17355-10-1	2	546491	392563	245812	512278	282193	349441	117085	205738	209441	192106	152458	172514	1.5072	0.00645523	0.0381881	0.450597	-1.15009	down
MEDP2430	C14H18N2O4	Tyr-Pro	Amino acid and Its metabolites	Small Peptide	51871-47-7	2	5.41037e+06	3.79658e+06	2.7756e+06	4.73983e+06	2.95133e+06	3.38031e+06	542206	3.11657e+06	1.12973e+06	2.4398e+06	1.04171e+06	2.54973e+06	1.22304	0.00665196	0.0388553	0.469322	-1.09135	down
MEDP2503	C13H18N2O5	Tyr-Thr	Amino acid and Its metabolites	Small Peptide	-	2	130476	69770	70580.9	108804	89364.8	52157.7	29922.3	47554.8	67915.3	55173.6	63281.9	66071.8	1.08612	0.0442602	0.118083	0.633058	-0.659591	down
MEDN2125	C11H18N4O3	Val-His	Amino acid and Its metabolites	Small Peptide	13589-07-6	2	37090.1	36061.1	38228.6	27041.7	63814.4	26958.7	10856.9	13669.5	17082.6	15697.9	13116.7	22563.6	1.54548	0.00787705	0.0422806	0.405713	-1.30147	down
MEDN1952	C10H18N2O4	Val-Hyp	Amino acid and Its metabolites	Small Peptide	-	2	55087.9	27245.7	66509.2	44758.2	68283.7	57821.9	15314.6	28218.1	23351.2	33514.3	37565.9	48397.2	1.11994	0.0188658	0.0673877	0.582914	-0.778646	down
MEDP2433*138	C11H22N2O3	Val-Ile	Amino acid and Its metabolites	Small Peptide	20556-14-3	2	2.20694e+06	1.07027e+06	841061	2.28278e+06	1.45004e+06	1.16553e+06	104584	652424	409274	531902	336438	590438	1.40924	0.00634504	0.0379555	0.291135	-1.78024	down
MEDP2434*138	C11H22N2O3	Val-Leu	Amino acid and Its metabolites	Small Peptide	3989-97-7	1	2.20694e+06	1.07027e+06	841061	2.28278e+06	1.45004e+06	1.16553e+06	104584	652424	409274	531902	336438	590438	1.40924	0.00634504	0.0379555	0.291135	-1.78024	down
MEDP2424	C15H29N3O4	Val-Val-Val	Amino acid and Its metabolites	Small Peptide	28130-13-4	2	35071.7	32299.5	12169.5	25953.8	15907.4	24970.9	79063.2	90554	124290	109538	94831.9	130494	1.64441	4.85702e-05	0.00321535	4.29568	2.10289	up
MEDN1848	C13H8N2O3	1,4-DPCA	Benzene and substituted derivatives	Benzene and substituted derivatives	331830-20-7	2	71541.8	55539.7	46465.6	56126.8	47048.7	67107.6	213541	108617	101445	131547	87880.8	104380	1.53899	0.0146638	0.0594333	2.17378	1.1202	up
MEDP2117	C8H8O3	2,5-Dihydroxyacetophenone	Benzene and substituted derivatives	Benzene and substituted derivatives	490-78-8	2	283218	184902	248023	299562	243516	194727	358657	316061	215574	345392	337360	301112	1.14786	0.0328123	0.099641	1.28901	0.366265	up
MEDN1213	C9H10O3	2-(4-hydroxyphenyl) propionate	Benzene and substituted derivatives	Phenolic acids	938-96-5	1	636932	227809	585778	475408	476613	385982	1.466e+06	3.2471e+06	1.56543e+06	3.12307e+06	1.43856e+06	2.74257e+06	1.66169	0.0034405	0.0268973	4.87094	2.2842	up
MEDN0415	C8H7NO3	2-(Formylamino)Benzoic Acid	Benzene and substituted derivatives	Phenolic acids	3342-77-6	1	531266	601821	930943	610650	501597	725556	196598	155564	325104	249944	280423	255404	1.64843	0.00082838	0.016129	0.374961	-1.41519	down
MEDN1708	C9H9NO4	2-Hydroxyhippuric acid	Benzene and substituted derivatives	Phenolics	487-54-7	1	118256	104764	130737	119553	94003	141517	44675.5	49006.9	76939.7	68868.1	73304	60663.5	1.60225	0.000113169	0.00468237	0.526865	-0.924496	down
MEDN0092	C8H8O4	3,4-Dihydroxybenzeneacetic Acid	Benzene and substituted derivatives	Phenolic acids	102-32-9	2	423327	189102	311189	419337	329341	233625	132664	239089	147622	224355	191424	268657	1.082	0.0307276	0.0956504	0.631616	-0.66288	down
MEDN0852*023	C7H7NO3	3-Amino-4-Hydroxybenzoic Acid	Benzene and substituted derivatives	Phenolic acids	1571-72-8	2	465133	834809	580663	1.21193e+06	523121	572832	1.29121e+06	977452	1.19085e+06	1.48835e+06	1.32193e+06	1.18735e+06	1.40471	0.00346713	0.0268973	1.78039	0.832193	up
MEDP2667	C6H7NO	3-Aminophenol	Benzene and substituted derivatives	Benzene and substituted derivatives	591-27-5	2	100194	78709.2	60570.8	82847.7	79869.7	113102	69191.5	79935.6	55593	63251	66714	63069.5	1.07613	0.0486221	0.125131	0.7719	-0.373515	down
MEDP2104	C9H8N2	3-Aminoquinoline	Benzene and substituted derivatives	Benzene and substituted derivatives	580-17-6	2	122689	241295	249150	199296	142641	263921	1.11345e+06	510711	785653	609638	743982	558145	1.62401	0.00167794	0.0210911	3.54521	1.82587	up
MEDN1743	C8H8O4	3-Hydroxy-4-methoxybenzoic acid	Benzene and substituted derivatives	Benzene and substituted derivatives	645-08-9	2	141482	128354	105113	121050	182711	93538.7	67294	65070.8	80678.9	76141.2	85688.1	88675.5	1.46583	0.00878712	0.0442924	0.600258	-0.736345	down
MEDP0711	C9H12O2	4-Ethyl-2-methoxyphenol	Benzene and substituted derivatives	Phenolics	2785-89-9	2	139830	119505	45945.9	110136	67301.6	90863.1	28306.3	58939.3	27725.6	54300.7	31618.1	35146.4	1.39053	0.00877806	0.0442924	0.411513	-1.28099	down
MEDN0410	C7H6O2	4-Hydroxybenzaldehyde	Benzene and substituted derivatives	Benzene and substituted derivatives	123-08-0	1	762052	448539	974024	642714	689835	734314	1.65062e+06	778070	1.83577e+06	1.27913e+06	1.61352e+06	1.38105e+06	1.42607	0.00372633	0.0280157	2.00828	1.00596	up
MEDN0739	C7H8O2	4-Hydroxybenzyl alcohol	Benzene and substituted derivatives	Benzene and substituted derivatives	623-05-2	1	23627.9	6318.5	10040.5	9601.36	9624.62	4329.87	37785.9	32679.2	35691.6	47446.7	36208.6	51365.6	1.60527	3.01344e-05	0.00246671	3.79551	1.9243	up
MEDP2664	C9H7NO	4-Hydroxyquinoline	Benzene and substituted derivatives	Benzene and substituted derivatives	611-36-9	1	69945.2	45148.3	71725.2	75157.9	61574.5	55322.9	117794	103422	84463.7	104010	95296.5	127975	1.57172	0.000418091	0.0128496	1.67064	0.740399	up
MEDP2097	C7H8N2O2	4-Methyl-3-nitroaniline	Benzene and substituted derivatives	Benzene and substituted derivatives	119-32-4	2	137295	57836.3	122444	106033	92976.3	111270	130816	133163	162029	168213	116635	158600	1.15484	0.0179188	0.0664059	1.3848	0.469679	up
MEDP1739	C10H10O4	Acetylvanillin	Benzene and substituted derivatives	Phenolic acids	881-68-5	2	276975	138897	197502	200633	168415	195750	112550	155029	151135	151360	117407	175137	1.11349	0.0398673	0.110891	0.732167	-0.449756	down
MEDP0106	C7H6O2	Benzoic Acid	Benzene and substituted derivatives	Benzene and substituted derivatives	65-85-0	1	732981	462281	667646	673430	563124	525914	1.64171e+06	835675	992616	1.06368e+06	948121	862357	1.49393	0.0119693	0.0531044	1.74993	0.807297	up
MEDN1814	C15H12O4	Dihydrodaidzein	Benzene and substituted derivatives	Benzene and substituted derivatives	17238-05-0	2	540273	327882	217059	429559	239443	329288	214995	176789	164987	240242	165452	115912	1.31716	0.017752	0.0664059	0.517579	-0.950149	down
MEDP2683	C17H18N2O2	GSK 4716	Benzene and substituted derivatives	Benzene and substituted derivatives	101574-65-6	2	38682.5	26141.7	27159.7	39865.5	19009.8	32138.8	74572.5	45983.2	36520.3	73471.5	54928.1	43890.7	1.38301	0.0113526	0.0517114	1.79984	0.847865	up
MEDN1549	C9H10O4	Hydroumbellic acid	Benzene and substituted derivatives	Phenolics	5631-68-5	2	424236	388196	464401	496109	378252	435994	627104	435296	508316	586294	502149	598429	1.30638	0.0119594	0.0531044	1.25912	0.33242	up
MEDN2153*038	C10H10O4	Isoferulic acid	Benzene and substituted derivatives	Benzene and substituted derivatives	25522-33-2	2	5.24413e+06	5.055e+06	5.69609e+06	5.46443e+06	4.43424e+06	5.38269e+06	429438	533368	2.12405e+06	933310	1.68693e+06	1.43677e+06	1.6234	9.50667e-07	0.000236003	0.228409	-2.13031	down
MEDN2292	C12H16O5	Isopropyl 3-(3,4-dihydroxyphenyl)-2-hydroxypropanoate	Benzene and substituted derivatives	Benzene and substituted derivatives	-	2	6.77989e+06	4.46917e+06	3.62791e+06	7.16402e+06	8.80823e+06	4.97772e+06	3.33245e+06	5.15697e+06	3.17063e+06	3.55232e+06	3.58557e+06	4.30104e+06	1.10582	0.0440036	0.118083	0.644738	-0.633216	down
MEDN2160	C10H10O4	Methyl caffeate	Benzene and substituted derivatives	Benzene and substituted derivatives	3843-74-1	2	268855	242788	247521	288758	191819	290900	62949.3	36427.1	102133	75795.3	104478	87249.8	1.65322	5.16292e-06	0.000732396	0.306429	-1.70638	down
MEDP0107	C8H8O2	Methyl-Benzoate	Benzene and substituted derivatives	Phenolic acids	93-58-3	2	505829	413560	346062	402500	288254	333177	1.94438e+06	530973	858646	1.11281e+06	1.33873e+06	845236	1.5248	0.0151441	0.0611303	2.89632	1.53422	up
MEDN1624	C9H9NO4	N-Acetyl-5-aminosalicylic acid	Benzene and substituted derivatives	Phenolic acids	51-59-2	2	167782	86163.2	68025.4	106702	63705.9	86404.1	23783.3	48823.9	58025.6	44458.9	63467.7	78471.5	1.20435	0.0388493	0.109284	0.547755	-0.868397	down
MEDP0085	C8H11NO	Tyramine	Benzene and substituted derivatives	Benzene and substituted derivatives	51-67-2	1	550704	571155	1.64844e+06	558912	756842	920011	2.36562e+06	2.18567e+06	2.44699e+06	2.29456e+06	2.85723e+06	3.50329e+06	1.5947	6.24719e-05	0.00369797	3.12688	1.64472	up
MEDN1592	C13H8O4	Urolithin A	Benzene and substituted derivatives	Benzene and substituted derivatives	1143-70-0	2	54148.8	50264.2	54238.4	46918.6	40972.8	47084.2	74602.4	45261.9	62795.5	64944.6	59096.3	60096.1	1.16518	0.0257389	0.0847999	1.24919	0.320996	up
MEDP2522	C4H9NO	1-Aziridineethanol	Alcohol and amines	Alcohols	1072-52-2	2	292114	179024	185484	128134	222439	210885	191882	184269	108443	85284.2	137250	75920.1	1.07528	0.036705	0.105038	0.642854	-0.637436	down
MEDP1647	C8H11NO	2-Amino-1-phenylethanol	Alcohol and amines	Alcohols	7568-93-6	1	36332.8	141716	126665	55634.8	47879.6	85660	261086	279892	400964	290851	222139	260109	1.52677	9.21815e-05	0.00420953	3.47253	1.79599	up
MEDP2525	C4H11NO2	2-Amino-2-methyl-1,3-propanediol	Alcohol and amines	Alcohols	115-69-5	2	1.33375e+06	1.33482e+06	914654	1.69874e+06	1.62785e+06	492431	146695	653661	577198	540777	421009	555988	1.28319	0.00818705	0.0427881	0.391142	-1.35424	down
MEDP1002	C7H15NO2	Acetylcholine	Alcohol and amines	Polyamines	60-31-1	1	3.99538e+06	4.30656e+06	4.39623e+06	3.88927e+06	3.37286e+06	4.52275e+06	1.93197e+06	3.27425e+06	2.57654e+06	3.01218e+06	3.19246e+06	3.50431e+06	1.35303	0.00294268	0.0247634	0.714441	-0.485113	down
MEDP1646	C6H17N3	Caldine	Alcohol and amines	Amines	56-18-8	2	1.02942e+06	1.63548e+06	393914	1.5041e+06	681341	1.11628e+06	87813.9	249040	254435	191389	136005	240634	1.60165	0.0061319	0.0373205	0.182267	-2.45587	down
MEDP1197	C3H9N3O2S	Hypotaurocyamine	Alcohol and amines	Polyamines	1119-54-6	1	7.58619e+06	1.20379e+07	7.87455e+06	9.44251e+06	5.7878e+06	1.16816e+07	4.03483e+06	933823	3.7781e+06	2.3386e+06	2.90531e+06	2.23271e+06	1.55183	0.000675123	0.0148977	0.298166	-1.74581	down
MEDP1786	C11H23N3O2	N1,N8-diacetylspermidine	Alcohol and amines	Amines	82414-35-5	2	734145	594165	1.38352e+06	755544	754589	1.02543e+06	2.06397e+06	1.85404e+06	1.74082e+06	2.16186e+06	1.27163e+06	1.40641e+06	1.51507	0.000928614	0.0165209	2.00075	1.00054	up
MEDP1067	C19H39NO	Palmitoyl-N-isopropylamide	Alcohol and amines	Amines	189939-61-5	2	452477	432255	436175	428781	423884	367254	476951	732002	952062	553240	497202	599213	1.26973	0.0340377	0.100295	1.49978	0.584747	up
MEDP1163	C18H35NO2	Palmitoylethanolamide	Alcohol and amines	Amines	94421-67-7	2	32740.7	17887.2	30122.2	21675.6	26817.2	28253.4	78634.1	86103.1	38799.5	90938.1	47394.2	65039.6	1.5957	0.00407871	0.0297806	2.58361	1.36939	up
MEDP2058	C8H11N	Phenethylamine	Alcohol and amines	Amines	64-04-0	1	3.67089e+06	6.32966e+06	1.08434e+07	5.31647e+06	5.39913e+06	1.05143e+07	1.7554e+07	13571135	2.28341e+07	1.94439e+07	2.16793e+07	2.2734e+07	1.53494	7.07567e-05	0.00369797	2.80023	1.48555	up
MEDP1298	C21H36O3	Pregnanetriol	Alcohol and amines	Alcohols	1098-45-9	2	1.29913e+06	891060	1.38684e+06	1.12456e+06	842079	1.15092e+06	478834	911560	868933	933726	635916	821754	1.17981	0.0146296	0.0594333	0.6947	-0.525539	down
MEDP2010	C8H11NO2	p-Hydroxyphenylethanolamine	Alcohol and amines	Amines	770-05-8	2	382386	430618	290361	317349	311347	322391	297888	246365	242489	297471	283173	248201	1.27547	0.0182751	0.0669733	0.786383	-0.346695	down
MEDP0541	C5H9NO	δ-Valerolactam	Alcohol and amines	Amines	675-20-7	1	3.96417e+06	3.75106e+06	2.99992e+06	3.77563e+06	4.09106e+06	2.84631e+06	5.66457e+06	2.80527e+06	5.11027e+06	4.82588e+06	5.51776e+06	4.86301e+06	1.04332	0.0340352	0.100295	1.34341	0.425897	up
MEDN1906	C24H40O4	3-Epideoxycholic acid	Bile acids	Bile acids	570-63-8	1	22856.9	20151.5	37440.4	32771.3	33085.3	34746.7	53523.3	53220.4	172120	69821.6	159277	161515	1.44323	0.0184193	0.0670065	3.69771	1.88663	up
MEDN1899	C24H40O4	Deoxycholic acid	Bile acids	Bile acids	302-95-4	1	225261	197781	180205	212092	158118	188309	131835	427947	569470	363380	469062	631336	1.17556	0.0205806	0.0717073	2.23197	1.15832	up
MEDN1900*074	C24H40O3	Isolithocholic acid	Bile acids	Bile acids	1534-35-6	2	1.39705e+06	681002	852921	1.05423e+06	1.14559e+06	736525	110820	418950	645650	436288	199433	592454	1.31791	0.00243365	0.0230154	0.409658	-1.28751	down
MEDN0108*074	C24H40O3	Lithocholic acid	Bile acids	Bile acids	434-13-9	2	1.39705e+06	681002	852921	1.05423e+06	1.14559e+06	736525	110820	418950	645650	436288	199433	592454	1.31791	0.00243365	0.0230154	0.409658	-1.28751	down
MEDP1193	C17H21N4O9P	Flavin Single Nucleotide(FMN)	CoEnzyme and vitamins	CoEnzyme and vitamins	130-40-5	2	179993	181705	154236	152729	112048	113930	354609	239792	177149	243061	170512	235098	1.31379	0.021433	0.0733895	1.58748	0.666736	up
MEDP0336	C22H46NO7P	LPC(0:0/14:0)	GP	LPC	-	1	180047	203724	194284	191532	141426	270554	407165	291894	208582	452734	315927	346925	1.39222	0.00855985	0.0438141	1.71232	0.775956	up
MEDP1343	C26H48NO7P	LPC(0:0/18:3)	GP	LPC	-	1	898673	682959	758604	704007	491280	842256	1.37789e+06	676000	1.4308e+06	1.31851e+06	1.17143e+06	1.29802e+06	1.30136	0.00596949	0.0370481	1.66127	0.732282	up
MEDP1779	C21H44NO7P	LPC(13:0/0:0)	GP	LPC	20559-17-5	1	55727.6	33053.6	40422.8	56473.3	54244.3	69339.8	70369.8	103222	105830	62287.1	63157.7	158685	1.22211	0.037673	0.106579	1.82225	0.865721	up
MEDP0434	C25H52NO7P	LPC(17:0/0:0)	GP	LPC	50930-23-9	1	4.98608e+06	5.56e+06	6.12984e+06	6.15069e+06	6.25467e+06	6.31532e+06	7.07555e+06	6.51138e+06	8.49e+06	7.53782e+06	7.30417e+06	7.08901e+06	1.40164	0.00213284	0.0224884	1.24328	0.314152	up
MEDP1345	C26H48NO7P	LPC(18:3/0:0)	GP	LPC	-	1	836942	732054	637956	734713	500851	761131	1.37439e+06	678743	1.31898e+06	1.17163e+06	1.13366e+06	1.38233e+06	1.35381	0.00522802	0.0346847	1.67943	0.74797	up
MEDP2789	C20H42NO7P	LPE(0:0/15:0)	GP	LPE	-	1	736833	875527	1.02372e+06	785422	631668	1.18e+06	1.59577e+06	956230	900114	1.53241e+06	1.51397e+06	1.34639e+06	1.216	0.0179037	0.0664059	1.49907	0.584068	up
MEDN1287	C21H42NO7P	LPE(0:0/16:1)	GP	LPE	-	1	920195	1.28453e+06	1.1896e+06	1.01813e+06	798237	1.38567e+06	282588	897570	411801	831466	160595	749203	1.18487	0.00686929	0.0394289	0.505312	-0.984752	down
MEDN2366	C23H46NO7P	LPE(0:0/18:1)	GP	LPE	-	2	2.52084e+06	5.95023e+06	3.76105e+06	3.97216e+06	3.68849e+06	3.93605e+06	1.00894e+06	3.33423e+06	2.48098e+06	3.16084e+06	2.12965e+06	2.25388e+06	1.16426	0.0206941	0.0718504	0.602989	-0.729796	down
MEDN1282	C23H44NO7P	LPE(0:0/18:2)	GP	LPE	-	1	6.6394e+06	5.00514e+06	6.39845e+06	5.95852e+06	5.15912e+06	6.4853e+06	1.77017e+06	5.11896e+06	4.48075e+06	4.96708e+06	3.00348e+06	4.54211e+06	1.14176	0.0131023	0.0555209	0.669994	-0.57778	down
MEDN2367	C25H50NO7P	LPE(0:0/20:1)	GP	LPE	-	2	4191.78	6655.13	9245.49	6152.25	6263.41	8053.52	2303.74	7200.97	3832.46	3921.12	1779.43	4112.02	1.1787	0.0201054	0.0705464	0.570731	-0.809118	down
MEDN0368	C19H40NO7P	LPE(14:0/0:0)	GP	LPE	-	1	342299	657730	838940	466894	354382	775732	3.72341e+06	944040	1.11502e+06	2.07977e+06	1.90819e+06	1.6666e+06	1.47324	0.0208849	0.0719455	3.32861	1.73492	up
MEDN2364	C21H42NO7P	LPE(16:1/0:0)	GP	LPE	-	1	899355	1.27975e+06	1.18033e+06	1.00591e+06	756995	1.4074e+06	294658	883907	494316	798875	140249	701250	1.16122	0.00671999	0.0390231	0.507409	-0.978779	down
MEDN2362	C22H46NO7P	LPE(17:0/0:0)	GP	LPE	-	2	324591	423563	310336	340662	208036	385328	262697	203586	143917	322553	181300	200967	1.14961	0.0179222	0.0664059	0.659979	-0.599507	down
MEDN0362	C23H46NO7P	LPE(18:1/0:0)	GP	LPE	-	1	439820	843042	1.31838e+06	552504	627217	1.76326e+06	2.42846e+06	1.34186e+06	1.72475e+06	2.19074e+06	2.29704e+06	2.23645e+06	1.34812	0.00229232	0.0229926	2.20397	1.1401	up
MEDN2369	C23H44NO7P	LPE(18:2/0:0)	GP	LPE	85046-18-0	1	692556	565646	1.44731e+06	816894	590204	873412	2.67539e+06	1.67126e+06	2.16508e+06	2.57076e+06	2.37085e+06	2.77047e+06	1.62833	3.53841e-05	0.00250974	2.85273	1.51235	up
MEDN0352*014	C2H8NO4P	O-Phosphorylethanolamine	GP	Others	1071-23-4	1	55514.7	108954	126746	83533.6	99153.4	70053.8	93030	171622	96259.9	153228	162170	136383	1.10895	0.0290337	0.0912343	1.49405	0.579224	up
MEDP1654*155	C11H15N5O4	1-Methyladenosine	Nucleotide and Its metabolites	Nucleotide and Its metabolites	15763-06-1	1	125287	55045.3	180975	70399.6	126870	110190	48962	21406.4	75334	43407.1	61910.2	76206.1	1.18523	0.0259609	0.0847999	0.489298	-1.03122	down
MEDP0148	C6H6N4O2	1-Methylxanthine	Nucleotide and Its metabolites	Nucleotide and Its metabolites	6136-37-4	2	66534.9	50010	101879	40109.9	105804	60464.4	223385	171009	142129	151804	174806	225405	1.56941	0.000157166	0.00624264	2.56246	1.35753	up
MEDP1719	C11H15N5O5	2'-O-Methylguanosine	Nucleotide and Its metabolites	Nucleotide and Its metabolites	2140-71-8	1	124037	136985	271776	157855	162599	164568	355070	161622	327001	270503	329726	274967	1.27819	0.0090633	0.045193	1.68879	0.755993	up
MEDP1100	C5H7N3	2-Aminomethylpyrimidine	Nucleotide and Its metabolites	Nucleotide and Its metabolites	372118-67-7	1	1.05059e+06	1.04779e+06	814151	904944	859989	996482	279754	887324	389776	551383	464197	780419	1.29181	0.00779124	0.0420473	0.59092	-0.758964	down
MEDP1956	C5H5N5	2-Aminopurine	Nucleotide and Its metabolites	Nucleotide and Its metabolites	452-06-2	2	1.66546e+07	9.08021e+06	6.32971e+06	1.28309e+07	7.08958e+06	9.49317e+06	2.75752e+06	2.1994e+06	3.65636e+06	3.49289e+06	2.44061e+06	2.80011e+06	1.63556	0.00523556	0.0346847	0.282163	-1.8254	down
MEDN0142	C5H5N5O	2-Hydroxy-6-Aminopurine	Nucleotide and Its metabolites	Nucleotide and Its metabolites	3373-53-3	2	23072.7	30148	25557	16536.5	22840.7	13494.6	8487.17	11200.2	12570.3	11251.4	11016.3	16270.8	1.4361	0.00739285	0.0410117	0.537763	-0.894958	down
MEDP1955*148	C10H13N5O3	3'-Deoxyadenosine	Nucleotide and Its metabolites	Nucleotide and Its metabolites	73-03-0	2	683956	384192	274111	585871	311155	350544	131957	81056.6	163507	154869	81737.9	125119	1.59283	0.00523939	0.0346847	0.285056	-1.81068	down
MEDN0144*071	C6H6N4O2	3-Methylxanthine	Nucleotide and Its metabolites	Nucleotide and Its metabolites	1076-22-8	2	31722.5	15807.9	44354.3	27537.4	27559.4	29093.5	101103	87110.2	94600.1	106695	101558	116514	1.70022	1.57024e-07	7.79623e-05	3.45069	1.78688	up
MEDP0401	C11H15N5O3S	5'-Deoxy-5'-(Methylthio) Adenosine	Nucleotide and Its metabolites	Nucleotide and Its metabolites	2457-80-9	1	56583.4	40260.1	44915.6	31069.7	55649.1	37733.4	45079.8	105279	86324.8	79382	79166.7	71607.2	1.34608	0.00684782	0.0394289	1.75364	0.810356	up
MEDP1018*148	C10H13N5O3	5'-Deoxyadenosine	Nucleotide and Its metabolites	Nucleotide and Its metabolites	4754-39-6	2	683956	384192	274111	585871	311155	350544	131957	81056.6	163507	154869	81737.9	125119	1.59283	0.00523939	0.0346847	0.285056	-1.81068	down
MEDN0146	C5H6N2O3	5-Hydroxymethyluracil	Nucleotide and Its metabolites	Nucleotide and Its metabolites	4433-40-3	2	1.34923e+06	1.39011e+06	1.02078e+06	1.331e+06	2.01392e+06	1.36674e+06	638493	854055	761402	920671	896367	919360	1.49413	0.0057643	0.0362679	0.589055	-0.763526	down
MEDP2406	C6H7N5	6-Methylaminopurine	Nucleotide and Its metabolites	Nucleotide and Its metabolites	443-72-1	2	1.3627e+06	937669	918756	1.05853e+06	819276	1.09293e+06	409633	547663	665281	671785	474793	668537	1.54244	0.000902966	0.0165209	0.555375	-0.848466	down
MEDP2691	C11H15N4O7PS	6-Methylthiopurine 5'-monophosphate ribonucleotide	Nucleotide and Its metabolites	Nucleotide and Its metabolites	7021-52-5	2	1.89329e+06	3.28482e+06	3.16581e+06	2.10741e+06	2.4216e+06	3.3014e+06	1.93843e+06	1.45442e+06	2.50122e+06	1.91662e+06	2.20499e+06	1.92163e+06	1.13382	0.0443307	0.118083	0.73804	-0.438229	down
MEDP2368	C6H7N3O	6-aminonicotinamide	Nucleotide and Its metabolites	Nucleotide and Its metabolites	329-89-5	1	371730	429942	477527	284987	297468	240430	564491	474233	702320	712474	809711	939575	1.46404	0.00213046	0.0224884	1.99935	0.999532	up
MEDN0149*071	C6H6N4O2	7-Methylxanthine	Nucleotide and Its metabolites	Nucleotide and Its metabolites	552-62-5	1	31722.5	15807.9	44354.3	27537.4	27559.4	29093.5	101103	87110.2	94600.1	106695	101558	116514	1.70022	1.57024e-07	7.79623e-05	3.45069	1.78688	up
MEDP1498	C4H4N6O	8-Azaguanine	Nucleotide and Its metabolites	Nucleotide and Its metabolites	134-58-7	1	9.74198e+06	1.07899e+07	1.13607e+07	1.09036e+07	7.58457e+06	1.30465e+07	1.65048e+07	1.17348e+07	1.39679e+07	1.4993e+07	1.45349e+07	1.53376e+07	1.34034	0.00267801	0.0242526	1.3728	0.457125	up
MEDP1295	C9H13N3O5	Cytarabine	Nucleotide and Its metabolites	Nucleotide and Its metabolites	147-94-4	1	189984	269638	308619	149768	164800	263387	70743.6	58694.4	59184.1	125491	94396.3	64021.7	1.5817	0.00165615	0.0210911	0.351012	-1.51041	down
MEDP1787	C11H15N3O6	N4-Acetylcytidine	Nucleotide and Its metabolites	Nucleotide and Its metabolites	3768-18-1	1	83089.1	65534.2	118093	68940.9	67447.9	108209	45455.7	29711.2	78133	47781	48950.7	39887.2	1.35698	0.0101353	0.0478199	0.567007	-0.818561	down
MEDP1789	C11H15N5O3	N6-methyl-2'-deoxyadenosine	Nucleotide and Its metabolites	Nucleotide and Its metabolites	2002-35-9	2	2.12403e+06	2.12644e+06	2.04677e+06	2.21817e+06	1.3541e+06	2.33527e+06	1.148e+06	789595	1.49723e+06	1.11702e+06	1.33459e+06	1.47952e+06	1.44757	0.00133128	0.0191009	0.603531	-0.728501	down
MEDP1493*155	C11H15N5O4	N6-methyladenosine	Nucleotide and Its metabolites	Nucleotide and Its metabolites	1867-73-8	1	125287	55045.3	180975	70399.6	126870	110190	48962	21406.4	75334	43407.1	61910.2	76206.1	1.18523	0.0259609	0.0847999	0.489298	-1.03122	down
MEDP1791	C11H15ClN2O5	Nicotinamide riboside chloride	Nucleotide and Its metabolites	Nucleotide and Its metabolites	23111-00-4	2	73397.4	33924.2	63107.4	35550.7	20405.5	44806.8	104040	74080.2	53515.8	79706.4	100080	67384.4	1.23549	0.0119792	0.0531044	1.76556	0.820129	up
MEDP1083	C5H4N4O2	Oxypurinol	Nucleotide and Its metabolites	Nucleotide and Its metabolites	2465-59-0	1	9.74198e+06	1.07899e+07	1.13607e+07	1.09036e+07	7.58457e+06	1.30465e+07	1.65048e+07	1.17348e+07	1.39679e+07	1.4993e+07	1.45349e+07	1.53376e+07	1.34034	0.00267801	0.0242526	1.3728	0.457125	up
MEDP0881	C5H15NO4P+	Phosphocholine	Nucleotide and Its metabolites	Nucleotide and Its metabolites	107-73-3	1	742020	591723	294312	528807	456457	366319	139305	299804	244218	227725	260653	323336	1.37674	0.0112068	0.0512828	0.501753	-0.994952	down
MEDP0176	C10H14N2O5	Thymidine	Nucleotide and Its metabolites	Nucleotide and Its metabolites	50-89-5	1	814225	1.32349e+06	377725	1.29012e+06	466188	943789	305533	164438	395262	320376	522422	314025	1.34304	0.0208547	0.0719455	0.387699	-1.36699	down
MEDP0178	C4H4N2O2	Uracil	Nucleotide and Its metabolites	Nucleotide and Its metabolites	66-22-8	1	5.95515e+06	5.71928e+06	5.07407e+06	5.88037e+06	4.82713e+06	6.05273e+06	3.8849e+06	1.10261e+06	4.44998e+06	2.08013e+06	4.13864e+06	4.20235e+06	1.20151	0.00815794	0.0427881	0.59264	-0.754772	down
MEDN1571	C21H32O5S	Pregnenolone monosulfate	Hormones and hormone related compounds	Hormones and hormone related compounds	1247-64-9	2	27769.1	19585	35291.1	25102.8	24660	30193.6	13043.8	12341.5	13365.8	18653.9	17133.2	18659.2	1.48631	0.00181445	0.0216901	0.573164	-0.80298	down
MEDP1897	C5H9NO	2-Hydroxy-2-methylbutanenitrile	Others	Others	807768	1	349916	335342	495097	277391	300678	418659	751307	410585	618542	562765	683576	554166	1.39851	0.00317761	0.0258636	1.64483	0.717942	up
MEDN1179	C16H26O7	8-Epidermal glycoside	Others	Others	-	2	203171	398669	229183	263146	153957	342774	36784.3	127105	24710	143533	19849.7	96860.1	1.37026	0.00217456	0.0224884	0.282131	-1.82556	down
MEDP0552	C15H20O2	Alantolactone	Others	Hydrocarbon derivatives	546-43-0	1	286767	105905	195398	171529	130689	125831	88123.1	71348.6	109780	106362	91691	81783.5	1.30319	0.0337129	0.100295	0.540378	-0.88796	down
MEDP1203	C7H9NO3	(1R,6S)-6-amino-5-oxocyclohexyl-2-ene-1-carboxylic-acid-ester	Aldehyde,Ketones,Esters	Esters	-	2	4.45906e+06	3.73349e+06	3.33006e+06	3.98068e+06	3.87672e+06	3.52014e+06	1.21718e+06	4.23273e+06	1.35406e+06	2.778e+06	1.64673e+06	2.94399e+06	1.15539	0.027262	0.087609	0.61889	-0.692245	down
MEDP1731	C9H16O2	4-Hydroxynonenal	Aldehyde,Ketones,Esters	Aldehydes	75899-68-2	2	122077	163626	33044.1	144638	76255.2	114891	43893.1	93134.6	13310.1	32306.6	28110.8	42309	1.16673	0.0174105	0.0664059	0.386634	-1.37096	down
MEDN1119	C19H28O2	Dehydroepiandrosterone	Aldehyde,Ketones,Esters	Ketones	53-43-0	1	114388	73535.3	44334.2	89087.2	64749	62246.2	5998.64	11407.3	17830.9	11866.4	18886.2	16384.1	1.67386	0.00138496	0.0191009	0.18373	-2.44434	down
MEDP0716	C10H16O	cis-Citral	Aldehyde,Ketones,Esters	Aldehydes	5392-40-5	2	62337.4	120335	62377	58787.6	115239	97380.6	17655.6	47047.6	64148.2	54332.8	63116.3	68279.4	1.06604	0.0392136	0.109874	0.609112	-0.71522	down
MEDP0081	C10H12N2O	Serotonin	Tryptamines,Cholines,Pigments	Tryptamines	50-67-9	1	48294.4	88684.2	69185.2	50986.2	81718.9	87851.1	199191	111848	133331	184576	240297	145557	1.52989	0.00274296	0.0242526	2.37814	1.24983	up
MEDP0214	C10H12N2	Tryptamine	Tryptamines,Cholines,Pigments	Tryptamines	61-54-1	1	916243	1.7126e+06	2.40551e+06	1.19763e+06	1.08404e+06	2.13811e+06	7.49236e+06	4.25387e+06	5.32714e+06	5.78002e+06	5.78877e+06	4.80315e+06	1.63131	6.60938e-05	0.00369797	3.53764	1.82279	up
MEDP1246	C10H18N2O5	2,4-diacetamino-2,4,6-triphenoxy-D-mannopyranose	Carbohydrates and Its metabolites	Sugar derivatives	-	1	941416	380676	350262	778960	472208	540415	64290.8	190325	126349	215617	115071	143368	1.55882	0.00543642	0.0357508	0.246835	-2.01838	down
MEDN1614*044	C5H11O8P	D-Arabinose 5-phosphate	Carbohydrates and Its metabolites	Phosphate sugars	13137-52-5	2	576952	507269	1.12549e+06	676953	943157	683142	1.31949e+06	1.10056e+06	989425	1.11799e+06	1.43115e+06	1.10316e+06	1.3659	0.00558711	0.0357935	1.56478	0.645956	up
MEDN0222*060	C18H32O16	D-Melezitose	Carbohydrates and Its metabolites	Sugars	597-12-6	1	43053.3	62714.1	24155	63534.4	40797.5	56261.1	4873.21	19485.9	18805.3	37955.8	20362.5	35863	1.15512	0.0102574	0.0478199	0.472766	-1.0808	down
MEDN1935	C5H10O6	D-ribonate lithium salt	Carbohydrates and Its metabolites	Sugars	642-98-8	2	196361	229368	281340	244057	222634	188974	326611	281273	435026	449003	386396	514507	1.50539	0.00303711	0.0253141	1.75589	0.812206	up
MEDN1758*064	C18H32O16	Dextrin	Carbohydrates and Its metabolites	Sugars	9004-53-9	2	43053.3	62714.1	24155	63534.4	40797.5	56261.1	4873.21	19485.9	18805.3	37955.8	20362.5	35863	1.15512	0.0102574	0.0478199	0.472766	-1.0808	down
MEDN1538	C12H22O11	GalactinolHydrate	Carbohydrates and Its metabolites	Sugar alcohols	3687-64-7	2	448920	383094	94927.6	582442	239618	281508	31515.9	159062	199004	144360	170678	189329	1.02937	0.0415397	0.114263	0.440259	-1.18358	down
MEDN0240	C6H10O6	L-Gulonolactone	Carbohydrates and Its metabolites	Sugar acids	1128-23-0	1	53186.4	18613.2	43529.1	48213.9	35153.5	63215.9	37956.1	89651.6	59779.3	90388.5	57371.3	104109	1.05869	0.0393395	0.109874	1.67711	0.745978	up
MEDN0230*056	C12H22O11	Lactulose	Carbohydrates and Its metabolites	Sugars	4618-18-2	1	214251	126142	42483.6	223038	92079.9	148746	16387.9	38680.7	99444.7	55545.4	106050	78187.1	1.02581	0.048641	0.125131	0.465662	-1.10264	down
MEDP2359	C14H25NO11	N-acetyl-D-Lactosamine	Carbohydrates and Its metabolites	Carbohydrates and Its metabolites	32181-59-2	2	733486	281570	304826	385698	234255	251412	60339.2	142197	187943	124431	111813	220199	1.37943	0.0319501	0.0979212	0.386502	-1.37145	down
MEDP2415	C2H7O4P	(2-Hydroxyethyl)phosphonic acid	Organic acid and Its derivatives	Organic acid and Its derivatives	22987-21-9	2	994957	861892	704002	972594	668506	890021	548337	453318	590876	439196	589477	508895	1.57964	0.000998239	0.0165209	0.614713	-0.702016	down
MEDN2091*004	C4H8O3	(R)-2-Hydroxybutyric acid	Organic acid and Its derivatives	Organic acid and Its derivatives	20016-85-7	2	235183	141431	160861	235249	169996	168555	1.25899e+06	886933	318629	1.1275e+06	493540	676128	1.62849	0.00927646	0.0456016	4.28492	2.09927	up
MEDN1856	C14H28O3	(R)-3-Hydroxy-tetradecanoic acid	Organic acid and Its derivatives	Organic acid and Its derivatives	28715-21-1	2	156059	184438	192016	186522	157920	211265	158836	103423	144902	128423	162854	123447	1.32732	0.00577582	0.0362679	0.755257	-0.404961	down
MEDN1328*011	C6H12O3	(S)-Leucic acid	Organic acid and Its derivatives	Organic acid and Its derivatives	13748-90-8	2	3.47991e+06	152109	717772	2.11912e+06	1.72943e+06	456061	9.49572e+06	6.61169e+06	2.9394e+06	7.49248e+06	5.86543e+06	7.07938e+06	1.43471	0.000995532	0.0165209	4.56232	2.18977	up
MEDN2029*026	C7H12O4	2,2-Dimethylglutaric acid	Organic acid and Its derivatives	Organic acid and Its derivatives	681-57-2	2	9.99198e+06	3.312e+06	4.53054e+06	6.8557e+06	5.20139e+06	3.92293e+06	547341	2.01437e+06	850926	1.63969e+06	707651	1.58015e+06	1.54155	0.0061637	0.0373205	0.21707	-2.20377	down
MEDN1320	C5H10O3	2-Hydroxy-2-Methyl Butyric acid	Organic acid and Its derivatives	Organic acid and Its derivatives	3739-30-8	1	1.3757e+06	150416	142559	929180	609576	156786	1.80422e+06	1.15248e+06	1.00712e+06	1.36824e+06	1.25495e+06	1.1638e+06	1.2525	0.0159003	0.0635671	2.30389	1.20407	up
MEDN2009	C5H10O3	2-Hydroxy-3-Methyl Butanoic Acid	Organic acid and Its derivatives	Organic acid and Its derivatives	4026-18-0	1	1.46637e+06	140179	167969	920582	656828	154950	1.94038e+06	1.29158e+06	1.03317e+06	1.53515e+06	1.27861e+06	1.26514e+06	1.26835	0.0131394	0.0555209	2.37933	1.25056	up
MEDN0283*065	C4H8O3	2-Hydroxybutanoic Acid	Organic acid and Its derivatives	Organic acid and Its derivatives	600-15-7	2	469381	375339	626814	487440	452550	512050	955191	885290	1.10446e+06	1.17373e+06	1.04723e+06	1.1686e+06	1.69728	4.48997e-06	0.000732396	2.16669	1.1155	up
MEDN1554	C2H6O4S	2-Hydroxyethanesulfonate	Organic acid and Its derivatives	Sulfonic acids	1562-00-1	1	228423	131827	152744	235844	159339	180548	458581	296335	289240	529961	335794	403495	1.58854	0.00217198	0.0224884	2.12488	1.08738	up
MEDN1052*019	C5H8O5	2-Hydroxyglutaric acid	Organic acid and Its derivatives	Organic acid and Its derivatives	13095-48-2	2	280936	69447.3	216577	205847	247646	177714	541162	880398	448462	906404	562144	1.01804e+06	1.57968	0.00205429	0.0221729	3.63606	1.86238	up
MEDN1499*011	C6H12O3	2-Hydroxyhexanoic acid	Organic acid and Its derivatives	Organic acid and Its derivatives	6064-63-7	2	3.47991e+06	152109	717772	2.11912e+06	1.72943e+06	456061	9.49572e+06	6.61169e+06	2.9394e+06	7.49248e+06	5.86543e+06	7.07938e+06	1.43471	0.000995532	0.0165209	4.56232	2.18977	up
MEDN0284*011	C6H12O3	2-Hydroxyisocaproic Acid	Organic acid and Its derivatives	Organic acid and Its derivatives	498-36-2	2	3.47991e+06	152109	717772	2.11912e+06	1.72943e+06	456061	9.49572e+06	6.61169e+06	2.9394e+06	7.49248e+06	5.86543e+06	7.07938e+06	1.43471	0.000995532	0.0165209	4.56232	2.18977	up
MEDN2068*004	C4H8O3	2-Methyllactic acid	Organic acid and Its derivatives	Organic acid and Its derivatives	594-61-6	2	235183	141431	160861	235249	169996	168555	1.25899e+06	886933	318629	1.1275e+06	493540	676128	1.62849	0.00927646	0.0456016	4.28492	2.09927	up
MEDN1226*010	C5H9NO3	2-amino-4-oxovaleric acid	Organic acid and Its derivatives	Organic acid and Its derivatives	4439-83-2	2	151673	191607	177826	202166	144563	152805	821546	300180	340543	529710	418297	467588	1.61831	0.00946369	0.0458412	2.81966	1.49552	up
MEDN1759	C6H10O4S	3,3''-thiodipropionic acid	Organic acid and Its derivatives	Organic acid and Its derivatives	111-17-1	2	132354	232741	291213	209364	154732	294684	38345.5	70888.7	69477.7	66805.9	55084.9	84143.8	1.64768	0.0020158	0.0221729	0.292563	-1.77318	down
MEDN2067*023	C7H7NO3	3-Amino-5-hydroxybenzoic acid	Organic acid and Its derivatives	Organic acid and Its derivatives	76045-71-1	1	465133	834809	580663	1.21193e+06	523121	572832	1.29121e+06	977452	1.19085e+06	1.48835e+06	1.32193e+06	1.18735e+06	1.40471	0.00346713	0.0268973	1.78039	0.832193	up
MEDP1132	C7H15NO2	3-Carboxypropyltrimethylammonium	Organic acid and Its derivatives	Organic acid and Its derivatives	6249-56-5	1	1.48337e+06	1.15314e+06	1.9132e+06	1.17007e+06	1.35271e+06	1.35632e+06	844157	1.03774e+06	822375	920451	1.32533e+06	1.30593e+06	1.14008	0.0335943	0.100295	0.742215	-0.430091	down
MEDN1394	C7H6O3	3-Hydroxybenzoic Acid	Organic acid and Its derivatives	Organic acid and Its derivatives	36320	1	954183	563477	502299	658252	576848	474016	401530	366521	404682	333370	440381	420838	1.38043	0.0237513	0.0796791	0.634828	-0.655563	down
MEDN1493*065	C4H8O3	3-Hydroxybutanoic acid	Organic acid and Its derivatives	Organic acid and Its derivatives	300-85-6	1	469381	375339	626814	487440	452550	512050	955191	885290	1.10446e+06	1.17373e+06	1.04723e+06	1.1686e+06	1.69728	4.48997e-06	0.000732396	2.16669	1.1155	up
MEDN0820*019	C5H8O5	3-Hydroxyglutaric acid	Organic acid and Its derivatives	Organic acid and Its derivatives	638-18-6	1	280936	69447.3	216577	205847	247646	177714	541162	880398	448462	906404	562144	1.01804e+06	1.57968	0.00205429	0.0221729	3.63606	1.86238	up
MEDN1703*026	C7H12O4	3-Methyladipic acid	Organic acid and Its derivatives	Organic acid and Its derivatives	422955	2	9.99198e+06	3.312e+06	4.53054e+06	6.8557e+06	5.20139e+06	3.92293e+06	547341	2.01437e+06	850926	1.63969e+06	707651	1.58015e+06	1.54155	0.0061637	0.0373205	0.21707	-2.20377	down
MEDN0854	C6H10O4	3-Methylglutaric acid	Organic acid and Its derivatives	Organic acid and Its derivatives	1501-27-5	1	465158	323672	395664	428472	331252	375672	332235	266261	265023	330855	278237	287005	1.32001	0.00693454	0.0395747	0.758491	-0.398796	down
MEDN1510	C10H20O2	4-Ethyloctanoic acid	Organic acid and Its derivatives	Organic acid and Its derivatives	16493-80-4	2	970257	1.05094e+06	1.05509e+06	1.03129e+06	974874	980044	1.50612e+06	1.36987e+06	1.3103e+06	1.41684e+06	1.17506e+06	1.38213e+06	1.67182	0.000288866	0.00988511	1.34603	0.428714	up
MEDP0296	C5H11N3O2	4-Guanidinobutyric Acid	Organic acid and Its derivatives	Organic acid and Its derivatives	463-00-3	1	5.83159e+06	4.70926e+06	5.6607e+06	4.7362e+06	3.83952e+06	6.15807e+06	2.04232e+06	3.97043e+06	4.08504e+06	3.86324e+06	2.64087e+06	3.03562e+06	1.34794	0.00338798	0.0268973	0.634793	-0.655643	down
MEDN0493	C10H10O3	4-Methoxycinnamic Acid	Organic acid and Its derivatives	Organic acid and Its derivatives	830-09-1	1	576519	445810	953627	524361	553693	720524	1.20146e+06	995109	775480	1.54535e+06	832414	1.23487e+06	1.39425	0.00909994	0.045193	1.7445	0.802814	up
MEDP0528	C7H7NO3	5-Aminosalicylic Acid	Organic acid and Its derivatives	Organic acid and Its derivatives	89-57-6	1	104672	90640.7	98798.7	86470.6	93043.4	123020	177181	90713.3	162040	138333	155055	105049	1.11392	0.0376528	0.106579	1.38838	0.473405	up
MEDN0432*011	C6H12O3	5-Hydroxyhexanoic Acid	Organic acid and Its derivatives	Organic acid and Its derivatives	185956-02-9	2	3.47991e+06	152109	717772	2.11912e+06	1.72943e+06	456061	9.49572e+06	6.61169e+06	2.9394e+06	7.49248e+06	5.86543e+06	7.07938e+06	1.43471	0.000995532	0.0165209	4.56232	2.18977	up
MEDN0032	C4H6N4O3	Allantoin	Organic acid and Its derivatives	Organic acid and Its derivatives	97-59-6	2	5.43567e+06	9.15383e+06	1.22402e+07	8.38069e+06	9.06741e+06	1.10092e+07	1.27059e+07	1.06766e+07	1.01861e+07	1.22882e+07	1.30156e+07	1.19846e+07	1.03355	0.0434114	0.11778	1.28162	0.357971	up
MEDN0478	C3H5NO4	Aminomalonic Acid	Organic acid and Its derivatives	Organic acid and Its derivatives	1068-84-4	2	973200	449954	766451	805904	714032	590460	2.71178e+06	2.28059e+06	1.39104e+06	2.80852e+06	1.80945e+06	2.26043e+06	1.68446	0.000613698	0.0142072	3.08414	1.62487	up
MEDP0209	C6H6O6	Cis-Aconitic Acid	Organic acid and Its derivatives	Organic acid and Its derivatives	585-84-2	2	70822.7	59567.5	81733.3	58703.1	54005	25190.4	137334	107107	136342	115215	106849	64974.4	1.3226	0.00316306	0.0258636	1.90794	0.932019	up
MEDN0206*019	C5H8O5	Citramalic Acid	Organic acid and Its derivatives	Organic acid and Its derivatives	597-44-4	2	280936	69447.3	216577	205847	247646	177714	541162	880398	448462	906404	562144	1.01804e+06	1.57968	0.00205429	0.0221729	3.63606	1.86238	up
MEDP2770	C18H30O3	Colneleic acid	Organic acid and Its derivatives	Organic acid and Its derivatives	52761-34-9	2	3.50079e+06	2.74541e+06	2.61078e+06	3.12754e+06	2.26451e+06	3.11057e+06	355952	790632	746691	709337	612646	811111	1.71971	1.51164e-05	0.00181096	0.231939	-2.10818	down
MEDN0593	C4H6O5	D-Malic acid	Organic acid and Its derivatives	Organic acid and Its derivatives	636-61-3	1	1.52956e+06	2.46341e+06	3.59754e+06	1.7999e+06	1.64376e+06	2.96556e+06	1.10146e+06	567711	1.7305e+06	917199	1.60446e+06	1.23349e+06	1.31004	0.0184351	0.0670065	0.511068	-0.968413	down
MEDN1707	C9H10O4	Dihydrocaffeic acid	Organic acid and Its derivatives	Organic acid and Its derivatives	1078-61-1	2	535381	378218	511767	466222	371461	411151	637198	479751	533203	552871	517649	502490	1.16623	0.0309731	0.0959447	1.20528	0.26937	up
MEDN1630*038	C10H10O4	Ferulic acid	Organic acid and Its derivatives	Organic acid and Its derivatives	537-98-4	1	5.24413e+06	5.055e+06	5.69609e+06	5.46443e+06	4.43424e+06	5.38269e+06	429438	533368	2.12405e+06	933310	1.68693e+06	1.43677e+06	1.6234	9.50667e-07	0.000236003	0.228409	-2.13031	down
MEDN0636	C22H34O3	Ginkgoic acid	Organic acid and Its derivatives	Organic acid and Its derivatives	22910-60-7	2	235691	154559	149903	175033	171160	180967	118865	166729	169710	135775	121949	126800	1.14082	0.0373607	0.106301	0.78686	-0.34582	down
MEDN0703	C3H9O6P	Glycerol 3-Phosphate	Organic acid and Its derivatives	Phosphoric acids	20883	2	492833	379046	345948	406756	498199	441950	571353	489451	567808	535285	533162	514183	1.35537	0.00580725	0.0362679	1.25208	0.324323	up
MEDP0313	C3H7N3O2	Guanidineacetic Acid	Organic acid and Its derivatives	Organic acid and Its derivatives	352-97-6	2	668410	520503	884904	738136	798576	717991	6.22842e+06	5.4597e+06	2.76714e+06	5.14507e+06	4.03449e+06	4.22632e+06	1.76129	0.00050401	0.0128496	6.43664	2.68631	up
MEDN0555	C9H10O4	Hydroxyphenyllactic acid	Organic acid and Its derivatives	Organic acid and Its derivatives	306-23-0	1	52637.3	16166	25528.9	36601.5	31188.3	24564.3	122528	97303.5	66214.7	132115	96006.6	114216	1.65024	0.000178149	0.00655192	3.36599	1.75103	up
MEDN1056	C4H7NO4	Iminodiacetic acid	Organic acid and Its derivatives	Organic acid and Its derivatives	142-73-4	2	3.63201e+06	3.28076e+06	918689	5.03871e+06	2.41827e+06	2.7953e+06	1.02636e+07	5.29746e+06	1.00528e+07	6.43179e+06	1.37917e+07	5.5604e+06	1.36619	0.008043	0.0424825	2.84221	1.50701	up
MEDN1886	C9H10O3	L-3-Phenyllactic acid	Organic acid and Its derivatives	Organic acid and Its derivatives	20312-36-1	1	535280	180444	549588	416416	416843	321711	1.33227e+06	2.70583e+06	1.19873e+06	2.47794e+06	1.32563e+06	2.42976e+06	1.65393	0.00271686	0.0242526	4.73918	2.24464	up
MEDN0325	C3H6O3	L-Lactic Acid	Organic acid and Its derivatives	Organic acid and Its derivatives	79-33-4	1	109391	19985.5	30168.4	46766.6	56113	78609.9	136581	566782	124866	582103	148977	455496	1.47136	0.0272583	0.087609	5.90791	2.56265	up
MEDN0333	C3H4O4	Malonic acid	Organic acid and Its derivatives	Organic acid and Its derivatives	141-82-2	1	403093	368937	540562	447501	458392	485278	818310	783354	1.05331e+06	912022	1.00078e+06	1.01366e+06	1.68931	1.82373e-05	0.00181096	2.06432	1.04567	up
MEDN0335*066	C4H6O4	Methylmalonic Acid	Organic acid and Its derivatives	Organic acid and Its derivatives	516-05-2	2	2.2221e+07	6.02853e+06	1.46592e+07	1.71706e+07	1.345e+07	1.10233e+07	7.35609e+07	6.18853e+07	3.81999e+07	7.76788e+07	4.8901e+07	6.01526e+07	1.67288	0.000298644	0.00988511	4.26218	2.09159	up
MEDN1924	C8H18N2O4S	N-2-hydroxyethylpiperazine-N''-2-ethanesulfonic acid	Organic acid and Its derivatives	Sulfonic acids	7365-45-9	2	80148.3	42271.8	41611.5	58574	26195.9	42240.5	82157.3	52597.4	61664.1	77982.5	75469.2	83021.9	1.14949	0.0296259	0.0925112	1.48739	0.57278	up
MEDN1566	C18H34O4	Octadecanedioic acid	Organic acid and Its derivatives	Organic acid and Its derivatives	871-70-5	2	581205	282011	1.02161e+06	436096	666589	619402	46168.5	178231	242413	159159	186814	250319	1.4304	0.0075033	0.0411645	0.29474	-1.76248	down
MEDN0338*072	C9H10O3	Phenyllactate(Pla)	Organic acid and Its derivatives	Organic acid and Its derivatives	828-01-3	2	461819	39548.5	94685.8	268774	176885	60042.8	782135	618797	428066	760911	493886	601109	1.43984	0.000615214	0.0142072	3.34458	1.74182	up
MEDN0530*026	C7H12O4	Pimelic acid	Organic acid and Its derivatives	Organic acid and Its derivatives	111-16-0	1	9.99198e+06	3.312e+06	4.53054e+06	6.8557e+06	5.20139e+06	3.92293e+06	547341	2.01437e+06	850926	1.63969e+06	707651	1.58015e+06	1.54155	0.0061637	0.0373205	0.21707	-2.20377	down
MEDP1488	C8H18N4O2	SDMA	Organic acid and Its derivatives	Organic acid and Its derivatives	30344-00-4	1	2.03053e+06	1.44837e+06	1.05466e+06	1.85915e+06	1.20893e+06	1.37084e+06	390951	796043	502102	678575	573732	732535	1.57294	0.00134955	0.0191009	0.409468	-1.28818	down
MEDN0344	C8H14O4	Subericacid	Organic acid and Its derivatives	Organic acid and Its derivatives	505-48-6	1	1.1634e+07	8.24795e+06	8.84993e+06	9.00504e+06	7.2025e+06	8.54147e+06	1.93441e+07	1.06721e+07	1.41197e+07	1.60687e+07	1.39094e+07	1.30405e+07	1.49737	0.00369204	0.0279862	1.62964	0.70455	up
MEDN1717*072	C9H10O3	Tropate	Organic acid and Its derivatives	Organic acid and Its derivatives	529-64-6	1	461819	39548.5	94685.8	268774	176885	60042.8	782135	618797	428066	760911	493886	601109	1.43984	0.000615214	0.0142072	3.34458	1.74182	up
MEDN0416	C5H10N2O3	Ureidoisobutyric Acid	Organic acid and Its derivatives	Organic acid and Its derivatives	2905-86-4	1	9	9	9	9	9	9	330478	220013	67177.8	328110	140990	191593	1.78704	0.00403068	0.0296479	23673.4	14.531	up
MEDN1524*001	C4H8O2	butyrate	Organic acid and Its derivatives	Organic acid and Its derivatives	107-92-6	2	2.59094e+06	1.26481e+06	1.31578e+06	2.10139e+06	1.42644e+06	1.36143e+06	854679	1.04823e+06	1.27607e+06	1.07505e+06	1.03641e+06	1.34524e+06	1.18111	0.0497961	0.127442	0.659559	-0.600426	down
MEDN1162	C7H8O4S	p-Tolyl Sulfate	Organic acid and Its derivatives	Sulfonic acids	3233-58-7	1	37531.3	72089.5	9367.68	55027.7	18398	56930.4	462150	60082.2	127591	235082	212799	121792	1.35923	0.0380934	0.107462	4.89081	2.29007	up
MEDN1965	C5H8O5	α-Hydroxyglutaric Acid (sodium salt)	Organic acid and Its derivatives	Organic acid and Its derivatives	40951-21-1	2	2.04317e+06	498674	1.1377e+06	1.43037e+06	1.05396e+06	876791	6.9199e+06	6.99125e+06	4.02615e+06	7.11432e+06	5.05282e+06	6.55467e+06	1.69464	6.71374e-05	0.00369797	5.20676	2.38039	up
MEDP0115	C7H8N2O2	1,4-Dihydro-1-Methyl-4-Oxo-3-Pyridinecarboxamide	Heterocyclic compounds	Pteridines and derivatives	769-49-3	1	1.31362e+07	1.10991e+07	1.28666e+07	1.41064e+07	9.09561e+06	1.27341e+07	1.84089e+07	1.18021e+07	1.40694e+07	1.48058e+07	1.8393e+07	1.64566e+07	1.14502	0.0246435	0.0818427	1.28612	0.363027	up
MEDP2164	C9H15NO3	2,2-Dihydroxymethyl-1-azabicyclo[2.2.2]octan-3-one	Heterocyclic compounds	Heterocyclic compounds	5608-24-2	2	6.1022e+06	3.89516e+06	4.98568e+06	3.84726e+06	3.54819e+06	4.20855e+06	3.25866e+06	3.36015e+06	3.73083e+06	3.54843e+06	2.60812e+06	3.21389e+06	1.21433	0.0314366	0.0966457	0.741718	-0.431057	down
MEDP1999	C5H5NO2	2,4-Dihydroxypyridine	Heterocyclic compounds	Pteridines and derivatives	626-03-9	1	164366	282134	260796	249954	165113	182523	125537	69079	110718	103183	77863.8	83417.3	1.58531	0.00137778	0.0191009	0.436665	-1.1954	down
MEDP1059	C6H5NO2	2-Picolinic Acid	Heterocyclic compounds	Pteridines and derivatives	98-98-6	1	6.22501e+06	3.95185e+06	2.77825e+06	4.5219e+06	2.53261e+06	3.7158e+06	754539	3.27664e+06	2.58787e+06	2.81847e+06	2.67005e+06	1.60561e+06	1.07208	0.0335034	0.100295	0.577995	-0.790871	down
MEDP2361	C6H8N2O2	3-(imidazol-4-yl)propionic acid	Heterocyclic compounds	Heterocyclic compounds	1074-59-5	1	1.064e+06	953448	343485	899470	822708	1.03873e+06	3.7677e+06	4.40008e+06	686662	3.09738e+06	2.17199e+06	2.59056e+06	1.35207	0.0141926	0.0587469	3.26335	1.70635	up
MEDP0271	C11H11NO2	3-Indolepropionic Acid	Heterocyclic compounds	Indole and Its derivatives	830-96-6	1	4.11422e+06	900763	2.10355e+06	2.73224e+06	2.28994e+06	1.4231e+06	496600	557907	747308	521258	591101	635323	1.53156	0.0144236	0.0589411	0.261689	-1.93408	down
MEDP2342	C5H7N3	4-Aminomethylpyrimidine	Heterocyclic compounds	Heterocyclic compounds	45588-79-2	1	132465	151625	64899.5	165327	102766	68783.8	37721.9	91902.5	50038.1	82449.8	32665.4	83286.8	1.0878	0.0342774	0.100703	0.551222	-0.859293	down
MEDP2389	C5H5NO2	5-Hydroxypyridine-2(1H)-one	Heterocyclic compounds	Pyridine and pyridine derivatives	59273-17-5	1	164366	282134	260796	249954	165113	182523	125537	69079	110718	103183	77863.8	83417.3	1.58531	0.00137778	0.0191009	0.436665	-1.1954	down
MEDN1164	C7H5N3O2	5-nitrobenzimidazole	Heterocyclic compounds	Heterocyclic compounds	94-52-0	2	427790	601878	485166	482777	325865	561555	197114	446274	309223	434633	255147	423964	1.03959	0.0429056	0.117063	0.716233	-0.481498	down
MEDP2033	C12H13NO2	Ethyl 3-Indoleacetate	Heterocyclic compounds	Indole and Its derivatives	778-82-5	2	175458	271862	54059.8	199854	97415.4	190321	104538	62704.4	50393.6	84569.3	62803.9	62466.9	1.18797	0.0310154	0.0959447	0.432243	-1.21008	down
MEDP2523	C4H6N2O	Imidazole-4-methanol	Heterocyclic compounds	Heterocyclic compounds	32673-41-9	2	2.92642e+07	6.47087e+07	6.89954e+07	2.90784e+07	4.6783e+07	4.83661e+07	5.86668e+07	9.89342e+07	8.05302e+07	7.5284e+07	5.87956e+07	5.74551e+07	1.06803	0.0338698	0.100295	1.49607	0.581181	up
MEDP0425	C5H6N2O2	Imidazoleacetic acid	Heterocyclic compounds	Indole and Its derivatives	645-65-8	1	4.53533e+06	3.34229e+06	2.16795e+06	3.10832e+06	2.2078e+06	2.50157e+06	593101	1.3943e+06	1.72154e+06	1.31323e+06	1.15565e+06	1.29422e+06	1.50563	0.00375236	0.0280157	0.41829	-1.25742	down
MEDN0265	C9H7NO2	Indole-2-Carboxylic Acid	Heterocyclic compounds	Indole and Its derivatives	1477-50-5	2	633558	213059	273720	357514	319070	240233	35909.7	139281	73546.5	115028	53740.6	94780.7	1.52401	0.00865094	0.0440533	0.251472	-1.99153	down
MEDN0656	C10H9NO	Indoleacetaldehyde	Heterocyclic compounds	Indole and Its derivatives	2591-98-2	1	763044	589657	421176	743117	493548	600798	215717	569939	114096	511222	235143	375999	1.09006	0.0172529	0.0664035	0.559935	-0.836669	down
MEDP1472	C7H8N2O2	N'-Methyl-2-pyridone-5-carboxamide	Heterocyclic compounds	Pteridines and derivatives	701-44-0	1	646269	645228	708471	624602	496471	577617	949984	570649	867815	784157	783744	733590	1.14063	0.0256631	0.0847999	1.26801	0.342568	up
MEDP0456	C5H11N	Piperidine	Heterocyclic compounds	Heterocyclic compounds	110-89-4	2	5.21185e+06	5.01042e+06	4.54334e+06	5.2056e+06	4.2658e+06	5.70188e+06	7.31074e+06	7.70823e+06	6.49878e+06	7.82557e+06	4.84058e+06	5.55459e+06	1.26271	0.0202449	0.0707859	1.32732	0.408516	up
MEDN1161	C7H5NO4	Quinolinic acid	Heterocyclic compounds	Heterocyclic compounds	89-00-9	2	851682	556512	485360	694688	609362	617314	423232	146003	481489	427589	445169	417586	1.16604	0.00649928	0.0381881	0.613662	-0.704484	down
MEDN1431	C20H32O4	(±)14(15)-DiHETE	FA	Oxidized lipids	-	2	125941	33140.1	63739.6	75386.7	108199	62400.5	17198.4	38992.3	31159.5	28443.8	38513.8	32033.5	1.3537	0.0177077	0.0664059	0.397479	-1.33105	down
MEDN1081	C18H34O4	12,13-DiHOME	FA	Oxidized lipids	263399-35-5	1	3.35782e+06	2.24431e+06	3.94574e+06	2.58666e+06	2.55248e+06	2.9218e+06	391346	1.83906e+06	1.14018e+06	1.47034e+06	955234	1.60079e+06	1.39379	0.000489045	0.0128496	0.420071	-1.2513	down
MEDN1035	C18H32O3	13(R)-HODE	FA	Oxidized lipids	10219-69-9	1	788107	292396	174542	492898	285288	287612	47034.5	126576	105998	162904	99946	139007	1.42018	0.0289524	0.0912343	0.293628	-1.76794	down
MEDN0375	C18H30O3	13-HOTrE	FA	Oxidized lipids	87984-82-5	1	185624	59178.1	50534.4	91902.8	76482.4	55748.4	8466.45	30569.1	22628	55217.6	19360.3	34143.2	1.31456	0.0370364	0.105681	0.327997	-1.60825	down
MEDN0494	C20H32O4	8,15-Dihete	FA	FFA	80234-65-7	1	460077	650413	666702	559773	443620	694730	929715	736323	1.80551e+06	992072	1.46606e+06	1.27729e+06	1.40303	0.0104867	0.0485517	2.07376	1.05225	up
MEDN1416	C18H30O3	9(S)-HOTrE	FA	Oxidized lipids	89886-42-0	1	121528	34085.5	25733.5	72037.5	56937.2	33467.5	5463.18	17815.6	9731.49	28812.8	7441.74	19130.5	1.3563	0.032712	0.099641	0.25712	-1.95948	down
MEDN2319	C18H34O4	9,10-Epoxy-18-hydroxyoctadecanoic acid	FA	Oxidized lipids	3233-92-9	2	2.77245e+06	2.32905e+06	4.86231e+06	3.18653e+06	2.85457e+06	3.5352e+06	497556	1.43304e+06	1.24029e+06	1.85117e+06	878925	1.3785e+06	1.48805	0.00122862	0.0190628	0.37254	-1.42453	down
MEDP1373	C29H53NO4	Carnitine C22:2	FA	CAR	-	1	9622.19	17155.5	15727.1	12589.6	7495.79	16355.1	5984.26	8954.34	8974.01	9371.08	4149.01	9988.5	1.16432	0.0223694	0.0760713	0.600684	-0.735321	down
MEDN0385	C12H24O2	FFA(12:0)	FA	FFA	143-07-7	1	5.08267e+06	8.93586e+06	1.05073e+07	7.84835e+06	6.29817e+06	1.04001e+07	1.57808e+07	1.15703e+07	1.07227e+07	1.50764e+07	1.26492e+07	1.42054e+07	1.37738	0.00174617	0.0216743	1.63034	0.705173	up
MEDN0379	C13H26O2	FFA(13:0)	FA	FFA	638-53-9	2	14070.3	14212.8	15448.8	11950.5	11005.9	13770.5	30444.2	17148.2	24400	23241.8	20476.5	23767	1.56199	0.00189521	0.0217992	1.73353	0.793713	up
MEDN0807	C14H28O2	FFA(14:0)	FA	FFA	544-63-8	2	57148.5	57099	63769.9	55487.5	49708	64070.8	130931	86265.6	120589	115644	117428	114964	1.68937	9.75017e-05	0.00420953	1.97482	0.98172	up
MEDN1805	C16H30O2	FFA(16:1)	FA	FFA	373-49-9	1	4.11092e+06	5.13834e+06	5.86347e+06	4.28083e+06	3.60593e+06	5.44101e+06	7.89433e+06	6.8803e+06	1.53065e+07	7.20409e+06	1.10509e+07	1.02801e+07	1.42828	0.0106611	0.0490116	2.06101	1.04335	up
MEDN1089	C17H32O2	FFA(17:1)	FA	FFA	29743-97-3	2	1.5477e+06	1.44514e+06	1.47056e+06	1.47972e+06	1.17456e+06	1.6133e+06	1.80756e+06	1.69191e+06	1.64686e+06	1.93153e+06	1.74733e+06	1.96258e+06	1.40613	0.00178314	0.0216901	1.23557	0.305181	up
MEDN1079	C22H32O2	FFA(22:6)	FA	FFA	25167-62-8	1	22837	33534.7	35636.5	30423.6	24813.2	31258.1	63252.2	32912.7	42632.4	42423.3	49873.5	38322.9	1.31318	0.0152993	0.061507	1.50931	0.593892	up
MEDN0349	C20H32O5	PGD2	FA	Oxidized lipids	41598-07-6	1	112374	52014.4	46092.5	114236	65862.4	45479.4	8133.62	23981.8	23632.3	45904.4	19652.1	32463.2	1.33971	0.0142204	0.0587469	0.35263	-1.50377	down
MEDN0796	C20H32O5	PGF3α	FA	Oxidized lipids	745-64-2	2	158866	141751	70725.3	145921	117578	110439	19723.5	38885.9	33140.6	57656.5	27864.4	32708.2	1.61415	0.000489884	0.0128496	0.281745	-1.82754	down
MEDP2810	C20H39NO2	n-Oleoylethanolamine	FA	Others	111-58-0	2	54503.3	37185.3	41606.7	48045.6	36080.5	45795.1	117597	82093.4	64821.5	114877	79479.5	88206.4	1.63812	0.00180067	0.0216901	2.07842	1.05549	up
